# Supplementary material for: Comparison of CT-Determined Pulmonary Artery Diameter, Aortic Diameter, and Their Ratio in Healthy and Diverse Clinical Conditions
Source: PLoS One. 2015 May 8;10(5):e0126646. doi: 10.1371/journal.pone.0126646 (PMC4425684; doi:10.1371/journal.pone.0126646)
Supplement: S1 Table — (XLSX) [file pone.0126646.s001.xlsx]

## Sheet: data
No	PA1(mm)	Ao1(mm)	PA2(mm)	Ao2(mm)	gender	age	HTN	DM	Dyslipidemia	Asthma	IHD	CVA	TBc	Thyroid	Mailgnancy	Liver	smoking	Obesity	Height	Weight	BSA	BMI	SBP	DBP	FVC(ml)	FVC(%)	FEV1(ml)	FEV1(%)	FEV1/FVC	Abnormal_CT_finding	CT_bronchiectasis	CT_emphysema	CT_fibrosis	CT_ILD	CT_bronchial thinkening	CT_atelectasis	CT_mass	LVEDD	LVESD	LVEF	LAVI	RVSP
1	23.17	31.38	24.32	30.4	1	49	0	0	0	0	0	0	0	0	0	0	1	0	161	54.4	1.56	20.99	115	80	2760	86	2530	103	92	0	0	0	0	0	0	0	0
2	25.81	28.5	27.29	30.25	2	36	0	0	0	0	0	0	0	0	0	0		0	173.3	71.1	1.85	23.67	120	78	4960	101	4430	115	89	0	0	0	0	0	0	0	0
3	26.67	38.85	28.24	41.64	2	54	0	0	0	0	0	0	0	0	0	0		0	172.5	71.4	1.85	23.99	143	96	3680	82	3260	100	89	0	0	0	0	0	0	0	0
4	22.24	35.89	22.73	37.33	1	63	1	0	1	0	0	0	0	0	0	0	1	0	159.7	57.6	1.6	22.58	149	83	2770	96	2410	115	87	0	0	0	0	0	0	0	0
5	23.77	41.1	25.05	44.11	2	67	1	0	1	0	0	0	0	0	0	0	2	0	168.6	75.8	1.88	26.67	133	83	3300	86	2590	97	78	0	0	0	0	0	0	0	0
6	25.57	36.56	26.29	38.05	1	57	1	0	0	0	0	0	0	0	0	0	1	0	149.7	54.8	1.51	24.45	121	80	2300	90	1940	102	84	0	0	0	0	0	0	0	0
7	26.03	34.41	27.53	36.75	2	63	0	0	0	0	0	0	0	0	0	0	2	0	156.7	59.3	1.61	24.15	110	69	3770	117	2730	117	72	1	0	0	1	0	0	0	0
8	26.92	31.82	28.51	33.9	2	57	1	0	0	0	0	0	0	0	0	0	2	0	164.3	68.8	1.77	25.49	132	90	4070	103	3330	115	82	0	0	0	0	0	0	0	0
9	28.74	40.19	30.51	43.11	2	53	0	0	0	0	0	0	0	0	0	1	3	0	172.9	88.6	2.06	29.64	131	87	3630	81	2700	82	74	0	0	0	0	0	0	0	0
10	30.68	34.6	32.65	36.96	2	47	0	0	0	0	0	0	0	0	0	1	3	1	190	111.8	2.43	30.97	151	105	5020	88	3930	95	78	0	0	0	0	0	0	0	0
11	20.63	25.47	21.65	24.79	1	50	0	0	0	0	0	0	0	1	1	0	1	0	159.2	49.5	1.48	19.53	96	58	2780	87	2260	93	81	0	0	0	0	0	0	0	0
12	29.03	33.1	30.83	35.31	2	58	0	0	0	0	0	0	0	0	0	0	3	0	175.1	72.2	1.87	23.55	103	74	4390	97	3560	110	81	0	0	0	0	0	0	0	0
13	23.93	30.59	25.12	29.65	1	36	0	0	0	0	0	0	0	0	0	0	1	0	156.2	59.8	1.61	24.51	119	84	2970	90	2560	99	86	0	0	0	0	0	0	0	0
14	20.71	30.89	21.74	29.94	1	53	0	0	1	0	0	0	0	0	0	0	1	0	162	50.5	1.51	19.24	94	58	2700	83	2230	91	83	0	0	0	0	0	0	0	0
15	21.68	27.51	22.75	26.72	1	38	0	0	0	0	0	0	0	0	0	0	1	0	159.1	56.1	1.57	22.16	96	60	3130	90	2700	99	86	0	0	0	0	0	0	0	0	47	32	63	20	25
16	35.34	37.19	37.77	39.81	2	42	0	0	0	0	0	0	0	0	0	0	2	1	167.6	87.5	2.02	31.15	123	85	4120	92	3440	99	84	0	0	0	0	0	0	0	0
17	28.59	39.74	30.35	42.61	2	57	0	1	0	0	0	0	0	0	0	0	3	0	167	74.3	1.86	26.64	128	71	3410	83	2510	84	74	0	0	0	0	0	0	0	0
18	21.26	44.82	21.68	46.89	1	56	1	0	0	0	0	0	0	0	0	0	1	0	155.4	52.5	1.51	21.74	122	84	2650	94	1920	91	72	0	0	0	0	0	0	0	0
19	24.08	28.1	25.39	29.81	2	45	0	0	0	0	0	0	0	0	0	0	2	0	181.1	75.7	1.95	23.08	114	72	5060	98	4220	110	83	0	0	0	0	0	0	0	0
20	23.94	32.08	25.23	34.19	2	63	1	0	0	0	0	0	0	0	0	0	2	0	164.1	62.7	1.69	23.28	128	79	3740	98	2380	88	64	0	0	0	0	0	0	0	0	51	34	65	26.4
21	25.82	31.64	27.3	33.7	2	43	0	0	0	0	0	0	0	0	0	1	2	0	165	72.7	1.83	26.7	117	77	3650	85	3050	91	84	0	0	0	0	0	0	0	0
22	24.59	27.59	25.81	26.8	1	55	0	0	0	0	0	0	0	0	0	0	1	0	158.2	47.1	1.44	18.82	106	63	2550	86	1810	82	71	0	0	0	0	0	0	0	0
23	21.14	28.53	22.15	30.28	2	43	0	0	1	0	0	0	0	0	0	0	1	0	166.1	63.3	1.71	22.94	97	70	3960	92	2930	88	74	0	0	0	0	0	0	0	0
24	25.68	35.58	27.15	38.04	2	54	0	0	0	0	0	0	0	0	0	0		0	175.7	85	2.04	27.53	140	99	4220	91	3520	105	83	0	0	0	0	0	0	0	0
25	22.05	29.58	23.16	31.44	2	47	0	0	0	0	0	0	0	0	0	0	3	0	173.4	61.2	1.72	20.35	124	79	4570	98	3690	106	81	0	0	0	0	0	0	0	0
26	22.91	32.58	24.1	34.74	2	49	0	0	0	0	0	0	0	0	0	0	3	0	176.8	71.7	1.88	22.94	122	89	5400	110	4020	111	74	0	0	0	0	0	0	0	0
27	20.45	38.31	21.4	41.04	2	68	0	0	0	0	0	0	0	0	0	0	3	0	169.4	70.4	1.82	24.53	104	69	3400	86	2380	87	70	0	0	0	0	0	0	0	0
28	22.11	38.92	23.22	41.71	2	63	0	0	0	0	0	0	1	0	0	0	1	0	166.4	67.4	1.77	24.34	133	95	4040	106	3300	122	82	1	0	0	1	0	0	0	0
29	27.39	45.33	29.03	48.76	2	56	1	0	0	0	0	0	0	0	0	0	3	0	167.9	83.3	1.97	29.55	133	98	3490	84	3080	102	88	0	0	0	0	0	0	0	0
30	26.77	35.91	28.35	38.4	2	55	1	1	0	0	0	0	0	0	0	0	3	0	173.2	79.2	1.95	26.4	114	77	4260	96	3220	100	76	0	0	0	0	0	0	0	0
31	23.74	33.28	25.01	35.51	2	50	0	0	0	0	0	0	0	0	0	0	3	0	168.1	82.6	1.96	29.23	116	80	4420	103	3380	105	77	0	0	0	0	0	0	0	0	43	28	67	20.3
32	27.33	34.77	28.69	33.62	1	78	0	0	0	0	0	0	0	0	0	0	1	0	144.4	47.5	1.38	22.78	132	67	1740	95	1380	116	80	0	0	0	0	0	0	0	0
33	26.08	32.17	27.59	34.29	2	40	0	0	0	0	0	0	0	0	0	0		0	174.2	68.1	1.82	22.44	110	74	4930	99	4140	109	84	0	0	0	0	0	0	0	0
34	22.91	38.57	24.1	41.33	2	58	1	0	0	0	0	0	0	0	0	0	3	0	171.5	71.8	1.85	24.41	118	78	3900	92	3100	102	79	0	0	0	0	0	0	0	0	51	34	65	23.7	21
35	19.96	27.76	20.95	26.96	1	42	0	0	0	0	0	0	0	0	0	0		0	152.7	53	1.5	22.73	103	57	3120	103	2520	107	81	0	0	0	0	0	0	0	0
36	22.06	32.99	23.15	31.93	1	56	0	0	1	0	1	0	0	0	0	0	1	0	150.2	57	1.54	25.27	138	86	2420	94	2020	105	83	0	0	0	0	0	0	0	0
37	26.45	36.25	27.23	37.72	1	68	1	0	0	0	0	0	0	0	0	0	1	0	154.7	51.7	1.49	21.6	105	63	2230	88	1650	92	74	0	0	0	0	0	0	0	0
38	24.75	36.52	26.13	39.07	2	64	1	0	0	0	0	0	0	0	0	0	2	0	165.1	78.1	1.89	28.65	112	73	3480	92	2970	111	85	0	0	0	0	0	0	0	0
39	28.37	28.91	30.11	30.7	2	44	0	0	0	0	0	0	0	0	0	0	1	0	173.5	80.5	1.97	26.74	131	98	4570	97	3670	102	80	0	0	0	0	0	0	0	0
40	25.01	34.76	25.69	36.12	1	57	1	0	1	0	0	0	0	0	1	0	1	0	152.7	54.3	1.52	23.29	113	77	2340	87	1900	96	81	0	0	0	0	0	0	0	0	46	27	75	28	25
41	22.34	31.42	23.47	33.46	2	57	0	0	0	0	0	0	0	0	0	0	2	0	172.5	61.9	1.72	20.8	124	77	4200	96	3010	95	71	0	0	0	0	0	0	0	0
42	26.86	30.42	28.19	29.49	1	35	0	0	0	0	0	0	0	0	0	0	1	0	171.2	58.6	1.67	19.99	107	67	3840	96	2670	85	70	0	0	0	0	0	0	0	0
43	25.51	39.55	26.23	41.25	1	63	1	0	1	0	0	0	0	0	0	0	1	0	155.8	52.8	1.51	21.75	124	85	2600	98	2050	106	79	0	0	0	0	0	0	0	0
44	25.23	34.3	26.65	36.63	2	47	0	0	0	0	0	0	0	0	0	0	2	0	169.2	77	1.9	26.9	132	94	4180	93	3710	109	89	0	0	0	0	0	0	0	0
45	24.33	29.45	25.66	31.3	2	42	0	0	0	0	0	0	0	0	0	0	2	0	167	78.5	1.91	28.15	114	72	4130	92	3380	97	82	0	0	0	0	0	0	0	0
46	29.48	32.57	31.33	34.73	2	53	1	0	1	0	0	0	0	0	0	0	2	0	162.2	74	1.83	28.13	115	78	3130	80	2440	83	78	0	0	0	0	0	0	0	0
47	22.33	32.77	23.46	34.95	2	65	1	0	0	0	0	0	0	0	0	0	2	0	169.4	76.2	1.89	26.55	131	72	3270	81	2420	86	74	0	0	0	0	0	0	0	0
48	23.78	32.1	25.06	34.21	2	44	0	0	0	0	0	1	0	0	0	0	2	0	167.8	75.4	1.87	26.78	117	75	4310	97	3490	103	81	0	0	0	0	0	0	0	0
49	24.91	35.6	26.3	38.06	2	57	1	0	0	0	0	0	0	0	0	0	1	0	175.6	83	2.01	26.92	130	90	4390	97	3630	111	83	0	0	0	0	0	0	0	0
50	24.07	34.56	25.38	36.92	2	54	0	0	0	0	0	0	0	0	0	0	1	0	162.5	66.7	1.74	25.26	130	97	3900	101	3000	103	77	0	0	0	0	0	0	0	0
51	24.07	40.82	25.26	39.37	1	55	0	0	1	0	0	0	0	1	0	0		0	158.4	52.2	1.52	20.8	126	81	2880	97	2130	96	74	1	0	0	1	0	0	0	0
52	24.31	37.7	25.64	40.37	2	67	0	0	0	0	0	0	0	0	0	0	2	0	172.1	58	1.67	19.58	100	71	4190	101	3190	112	76	0	0	0	0	0	0	0	0
53	21.55	35.99	22.61	38.49	2	64	0	0	0	0	0	0	0	0	0	0	3	0	166.5	66.4	1.75	23.95	126	87	3040	80	2270	85	75	1	0	1	0	0	0	0	0
54	24.75	32.52	25.98	31.48	1	58	0	0	0	0	0	0	0	0	0	0		0	154.2	62.6	1.64	26.33	139	78	3140	113	2500	122	79	0	0	0	0	0	0	0	0
55	22.04	27.94	23.14	29.63	2	38	0	0	0	0	0	0	0	0	0	0	3	0	163.5	56.1	1.6	20.99	108	68	4120	96	3620	106	88	0	0	0	0	0	0	0	0
56	27.21	34.12	28.56	33	1	47	0	0	0	0	0	0	0	0	0	0	1	0	161.3	55.2	1.57	21.22	99	66	3410	105	2850	114	84	0	0	0	0	0	0	0	0
57	25.95	35.92	26.7	37.36	1	65	1	0	0	0	0	0	0	1	1	0	1	0	168.1	64.1	1.73	22.68	109	60	3040	96	2400	104	79	0	0	0	0	0	0	0	0
58	21.84	29.75	22.92	28.85	1	48	0	0	0	0	0	0	0	0	0	0	1	0	153.6	58.8	1.58	24.92	108	79	3190	110	2730	123	86	0	0	0	0	0	0	0	0
59	27.16	32.35	28.51	31.32	1	56	0	0	0	0	0	0	0	0	0	0	1	0	155.6	54.9	1.54	22.68	106	74	2710	96	2240	107	83	0	0	0	0	0	0	0	0
60	26.28	31.57	27.81	33.63	2	33	0	0	0	0	0	0	0	0	0	0	3	0	178	81	2	25.56	99	65	5160	98	4260	103	83	0	0	0	0	0	0	0	0
61	22.49	41.67	23.6	40.18	1	60	0	0	1	0	0	0	1	0	0	0	2	0	155.2	52.6	1.51	21.84	118	91	3080	113	2230	112	72	0	0	0	0	0	0	0	0
62	21.96	39	23.06	41.8	2	59	1	0	0	0	0	0	0	0	0	0	2	0	164.2	67.6	1.76	25.07	108	72	3710	95	2710	96	73	1	0	1	0	0	0	0	0
63	28.94	33.18	30.73	35.4	2	41	0	1	0	0	0	0	0	0	0	0	1	0	178	93.3	2.15	29.45	141	96	4980	98	4110	106	83	0	0	0	0	0	0	0	0
64	23.58	36.29	24.84	38.82	2	55	1	0	1	0	0	0	0	0	0	0		0	170.4	72.3	1.85	24.9	131	92	4120	96	2760	88	67	0	0	0	0	0	0	0	0
65	26.23	40.04	27.53	38.63	1	54	0	0	0	0	0	0	0	0	0	0	1	0	156.3	55.3	1.55	22.64	136	86	2700	94	1970	92	73	0	0	0	0	0	0	0	0
66	21.63	38.72	22.69	41.49	2	55	0	0	0	0	0	0	0	0	0	0	3	0	170.4	68.3	1.8	23.52	145	91	4270	99	3720	118	87	0	0	0	0	0	0	0	0
67	20.02	33.04	21.01	31.98	1	66	0	0	0	0	0	0	0	0	0	0	1	0	153.1	48.2	1.43	20.56	110	70	2720	111	2020	115	74	0	0	0	0	0	0	0	0
68	24.05	39.47	25.36	42.32	2	68	0	0	0	0	0	0	0	0	0	0	2	0	162.7	62.1	1.68	23.46	115	77	3750	106	3190	130	85	0	0	0	0	0	0	0	0
69	20.43	26.71	21.37	28.28	2	35	0	0	0	0	0	0	0	0	0	0	3	0	168.9	69.4	1.8	24.33	135	98	3480	73	3180	84	91	0	0	0	0	0	0	0	0
70	25.11	38.4	26.52	41.14	2	45	0	0	0	0	0	0	0	0	0	0	3	0	178.4	76	1.94	23.88	147	114	4870	97	3930	105	81	0	0	0	0	0	0	0	0
71	25.19	27.92	26.61	29.61	2	38	0	0	0	0	0	0	1	0	0	0	3	0	176.9	64	1.77	20.45	129	82	4630	90	4320	109	93	0	0	0	0	0	0	0	0
72	26.36	37.18	27.9	39.8	2	64	0	0	1	0	0	0	0	1	0	0	2	0	163.3	77.8	1.88	29.17	123	74	3380	93	2580	100	77	0	0	0	0	0	0	0	0	48	33	62	21.5	30
73	23.43	39.25	24	40.93	1	72	1	0	1	0	0	0	0	0	0	0	1	0	151.8	49.2	1.44	21.35	117	59	2260	97	1810	113	80	0	0	0	0	0	0	0	0
74	23.13	40.36	24.34	43.3	2	74	0	0	0	0	0	0	0	0	0	0	2	0	172.7	68.6	1.81	23	125	85	3790	95	2840	108	75	0	0	0	0	0	0	0	0
75	24.66	32.22	25.88	31.2	1	45	0	0	0	0	0	0	1	0	0	0	1	0	162.8	59.8	1.64	22.56	94	62	3300	96	2610	99	79	0	0	0	0	0	0	0	0
76	22	27.33	23.1	28.96	2	46	0	0	0	0	0	0	0	0	0	0	2	0	178	73	1.9	23.04	123	79	4490	90	3290	89	73	0	0	0	0	0	0	0	0
77	32.96	43.85	34.6	42.25	1	58	0	0	0	0	0	0	0	0	0	0	1	0	161.2	62	1.67	23.86	133	90	2920	97	2340	105	80	0	0	0	0	0	0	0	0
78	21.98	36.52	23.08	39.07	2	58	0	0	0	0	0	0	0	0	0	0	1	0	170.9	80.1	1.95	27.43	123	75	4160	98	3290	108	79	0	0	0	0	0	0	0	0
79	24.55	33.88	25.91	36.17	2	58	0	0	0	0	0	0	0	0	0	0	2	0	166.2	62.1	1.69	22.48	111	85	5190	132	4280	149	82	0	0	0	0	0	0	0	0
80	21.91	27.29	23	26.52	1	53	0	0	0	0	0	0	0	0	0	0		0	160.8	48	1.46	18.56	113	66	2570	82	2220	94	86	0	0	0	0	0	0	0	0
81	26.39	40.27	27.93	43.2	2	63	0	0	0	0	0	0	0	0	0	0	2	0	165.5	65.4	1.73	23.88	123	75	3530	93	2650	98	75	0	0	0	0	0	0	0	0
82	21.69	30.01	22.76	31.91	2	46	0	0	0	0	0	0	0	0	0	0	3	0	159.6	62.5	1.66	24.54	114	74	4260	108	3470	113	81	0	0	0	0	0	0	0	0
83	32.95	40.48	35.15	43.43	2	39	1	0	1	0	0	0	0	0	0	0	3	0	170.9	76.8	1.91	26.3	122	96	4170	89	3580	98	86	0	0	0	0	0	0	0	0
84	29.49	35.55	30.95	34.36	1	64	0	0	1	0	0	0	0	0	0	0	1	0	150.3	55.5	1.52	24.57	137	82	2580	107	2010	117	78	0	0	0	0	0	0	0	0
85	30.95	41.67	32.95	44.74	2	70	1	0	1	0	0	0	0	0	0	0	3	0	169.4	70	1.81	24.39	133	80	2580	66	1890	71	73	1	0	1	0	0	0	0	0
86	25.38	33.86	26.82	36.15	2	54	1	1	0	0	0	0	0	0	0	0	3	0	168.8	83.7	1.98	29.38	126	80	4180	97	3640	115	87	0	0	0	0	0	0	0	0
87	26.7	36.01	28.02	34.8	1	59	0	0	0	0	0	0	0	0	0	0	1	0	160.4	51.7	1.52	20.09	135	74	2390	80	2170	99	91	0	0	0	0	0	0	0	0
88	27.98	41.45	29.68	44.5	2	56	0	0	0	0	0	0	0	0	0	0		0	167.5	62.3	1.7	22.21	161	100	3640	88	2910	96	80	0	0	0	0	0	0	0	0
89	24.66	29.85	26.03	31.74	2	58	0	0	0	0	0	0	0	0	0	0	3	0	175.1	78.5	1.95	25.6	109	72	4400	97	3240	100	74	0	0	0	0	0	0	0	0
90	25.85	30.79	27.34	32.77	2	48	0	1	0	0	0	0	0	0	0	0		0	169.3	66.5	1.77	23.2	110	75	3690	82	3130	93	85	0	0	0	0	0	0	0	0
91	22.81	24.42	23.94	23.79	1	48	0	0	0	0	0	0	0	0	0	0	1	0	156.7	52.3	1.51	21.3	108	65	2600	86	2070	90	80	0	0	0	0	0	0	0	0	52	35	64	27.1	25
92	20.87	32.7	21.9	31.66	1	50	0	0	1	0	1	0	0	0	0	0	1	0	166.2	60.8	1.68	22.01	138	91	3440	101	2780	107	81	0	0	0	0	0	0	0	0
93	25.66	29.58	26.93	28.69	1	43	0	0	0	0	0	0	0	0	0	0	1	0	159.7	58.6	1.61	22.98	98	65	2540	76	2180	84	86	0	0	0	0	0	0	0	0
94	28.23	40.61	29.14	42.38	1	52	1	0	0	0	0	0	0	0	0	0	1	0	162.9	75.7	1.85	28.53	125	84	2860	88	2340	95	82	0	0	0	0	0	0	0	0
95	24.48	33.44	25.69	32.36	1	54	0	0	0	0	0	0	0	0	0	0	1	1	153.3	77.3	1.81	32.89	126	85	1910	70	1600	78	83	1	0	1	1	0	0	0	0	52	36	62	11.5
96	27.49	42.3	29.14	45.43	2	57	1	0	0	0	0	0	0	0	0	0	3	0	176.7	93	2.14	29.79	115	75	4330	95	3600	109	83	0	0	0	0	0	0	0	0
97	17.86	26.42	18.55	27.96	2	48	0	0	0	0	0	0	0	0	0	0		0	166.5	47.8	1.49	17.24	100	66	4120	98	3290	103	80	0	0	0	0	0	0	0	0
98	23.06	33.2	24.27	35.42	2	53	1	0	0	0	0	0	0	0	0	0	2	0	162.8	64.1	1.7	24.19	125	90	3860	99	3190	109	83	0	0	0	0	0	0	0	0
99	28.24	33.18	29.96	35.4	2	49	0	1	0	0	0	0	0	0	0	0	2	0	167	82.4	1.96	29.55	137	91	3610	84	3020	93	84	0	0	0	0	0	0	0	0	48	29	73	26.6	21
100	23.09	34.44	24.23	33.31	1	59	0	0	0	0	0	0	0	0	0	0	2	0	158.8	53.3	1.53	21.14	130	87	2830	95	2260	103	80	0	0	0	0	0	0	0	0
101	23.12	23.46	24.33	24.71	2	50	0	0	0	0	0	0	0	0	0	0	3	0	165.9	67.4	1.76	24.49	121	75	3830	93	3150	101	82	0	0	0	0	0	0	0	0
102	24.95	25.44	26.19	24.76	1	39	0	0	0	0	0	0	0	0	0	0	2	0	157	49.3	1.47	20	108	74	3110	93	2580	99	83	0	0	0	0	0	0	0	0
103	20.86	31.88	21.89	30.88	1	49	0	0	0	0	0	0	0	0	0	0	1	0	160.3	49.4	1.48	19.22	99	70	2810	87	2600	106	92	0	0	0	0	0	0	0	0	43	28	67	25.9
104	19.61	32.3	20.58	31.27	1	52	0	0	0	0	0	0	0	0	0	0	1	0	151.9	48.1	1.42	20.85	126	79	2950	105	2560	121	87	0	0	0	0	0	0	0	0
105	19.91	38.07	20.8	40.78	2	71	0	0	0	0	0	0	0	0	0	0	2	0	168.5	54	1.59	19.02	126	71	3930	105	3050	120	78	0	0	0	0	0	0	0	0
106	22.49	33.06	23.64	35.27	2	56	0	0	0	0	0	0	0	0	0	0	2	0	169.5	65.9	1.76	22.94	104	64	3950	92	3430	110	87	0	0	0	0	0	0	0	0
107	27.79	32.64	29.17	31.6	1	52	0	0	1	0	0	0	0	1	1	0	1	0	153.8	51.2	1.48	21.64	103	69	2960	101	2540	116	86	0	0	0	0	0	0	0	0
108	22.02	32.66	23.12	34.83	2	50	1	0	0	1	0	0	0	0	0	0	3	0	162.8	66.5	1.73	25.09	131	82	3250	82	2530	84	78	0	0	0	0	0	0	0	0
109	20.21	33.12	21.21	32.05	1	50	0	0	0	0	0	0	0	0	0	0	1	0	156	47.2	1.43	19.4	135	88	2620	88	2470	110	94	0	0	0	0	0	0	0	0
110	33.01	40.62	34.65	39.18	1	72	0	0	0	0	0	0	0	0	0	0	1	0	159.2	72.3	1.79	28.53	157	94	2720	102	2260	120	83	0	0	0	0	0	0	0	0
111	20.18	26.11	21.18	25.39	1	45	0	0	0	0	0	0	0	0	0	0	1	0	166.1	58.5	1.64	21.2	103	63	3360	95	2580	95	77	0	0	0	0	0	0	0	0
112	21.81	29.99	22.89	31.89	2	53	0	0	0	0	0	0	0	0	0	0	2	0	169.6	71.9	1.84	25	118	77	4080	94	3430	107	84	0	0	0	0	0	0	0	0
113	21.21	41.42	22.23	44.46	2	67	0	0	0	0	0	0	0	0	0	0	1	0	173.8	65.1	1.77	21.55	135	84	3480	81	2880	98	83	0	0	0	0	0	0	0	0
114	24.79	28.71	26.02	27.86	1	46	0	0	0	0	0	0	0	0	0	0	3	0	154	41.5	1.33	17.5	105	70	3350	109	2560	109	77	0	0	0	0	0	0	0	0
115	22.7	27.37	23.87	29.01	2	48	1	0	0	0	0	0	0	0	0	0		0	170.1	65.7	1.76	22.71	119	81	4170	93	3660	109	88	0	0	0	0	0	0	0	0
116	20.12	33.75	21.03	36.03	2	50	1	0	0	0	0	0	0	0	0	0	2	0	173.5	76.7	1.92	25.48	113	78	4360	95	3400	100	78	0	0	0	0	0	0	0	0
117	25.82	38.75	26.56	40.39	1	61	1	1	0	0	0	0	0	0	0	0	1	0	160.1	64.1	1.69	25.01	110	71	2480	84	1880	87	76	0	0	0	0	0	0	0	0
118	24.18	32.38	25.5	34.52	2	49	1	0	1	0	0	0	0	0	0	0	3	0	162.7	74.9	1.84	28.29	113	79	4050	101	3530	115	87	0	0	0	0	0	0	0	0
119	22.72	26.47	23.85	25.74	1	46	0	0	0	0	0	0	0	0	0	0	1	0	150.1	48.6	1.42	21.57	107	65	2610	92	2060	95	79	0	0	0	0	0	0	0	0
120	27.16	36.45	28.51	35.22	1	58	0	0	0	0	0	0	0	0	0	0	1	1	163.9	93.3	2.06	34.73	122	85	2870	89	2350	98	82	0	0	0	0	0	0	0	0
121	25.63	36.38	26.9	35.15	1	49	0	0	0	0	0	0	0	0	0	0	1	0	156.5	66.5	1.7	27.15	111	74	3270	110	2770	122	85	0	0	0	0	0	0	0	0
122	25.7	31.01	27.17	33.01	2	43	0	0	0	0	0	0	0	0	0	0	2	0	172.6	72.6	1.87	24.37	115	79	4550	96	3730	103	82	1	0	0	0	0	0	0	0
123	31.84	38.77	33.92	41.55	2	73	0	1	0	0	0	0	0	0	0	0	1	0	173	68.9	1.82	23.02	125	76	3570	89	2800	105	78	0	0	0	0	0	0	0	0
124	20	32.54	20.9	34.69	2	58	0	0	0	0	0	0	0	0	0	0		0	165.3	63.2	1.7	23.13	113	74	3590	91	2870	100	80	0	0	0	0	0	0	0	0
125	21.82	32.11	22.9	31.09	1	71	0	0	0	0	0	0	0	0	0	0	1	0	146.7	43.7	1.33	20.31	99	60	2770	138	2890	138	68	0	0	0	0	0	0	0	0
126	22.79	31.44	23.92	30.46	1	53	0	0	0	0	0	0	0	0	0	0		0	162	53.1	1.55	20.23	85	53	2380	74	1830	75	77	0	0	0	0	0	0	0	0
127	20.68	41.56	21.65	44.62	2	55	0	0	0	0	0	0	0	0	0	0	2	0	161.1	63.3	1.68	24.39	123	88	3520	95	3000	108	85	0	0	0	0	0	0	0	0
128	23.54	35.76	24.79	38.24	2	59	0	0	0	0	0	0	0	0	0	0	3	0	162.7	69.2	1.77	26.14	163	89	3580	95	2980	109	83	0	0	0	0	0	0	0	0
129	22.89	30.59	24.08	32.55	2	40	0	0	0	0	0	0	0	0	0	1	2	0	172.4	81.2	1.97	27.32	119	81	4680	97	4230	114	90	0	0	0	0	0	0	0	0
130	32.46	39.02	34.61	41.82	2	60	1	0	0	0	0	0	0	0	0	0	2	0	168.9	72.1	1.84	25.27	119	87	3560	85	2660	89	75	0	0	0	0	0	0	0	0
131	25.97	29.55	27.47	31.41	2	27	0	0	0	0	0	0	0	0	0	0	2	0	177.9	78.2	1.97	24.71	120	83	4550	84	3520	81	77	0	0	0	0	0	0	0	0
132	25.01	33.2	26.41	35.42	2	41	0	0	0	0	0	0	0	0	0	0	3	0	171.2	70.2	1.83	23.95	102	71	4490	96	3800	106	85	0	0	0	0	0	0	0	0
133	23.04	30.32	24.24	32.25	2	54	0	1	0	0	0	0	0	1	1	0	3	0	178.6	78.9	1.98	24.74	105	71	4810	101	3950	114	82	0	0	0	0	0	0	0	0
134	24.2	32.98	25.52	35.18	2	51	0	0	0	0	0	0	0	0	0	0	1	0	168.9	67.6	1.78	23.7	109	73	4780	109	3790	116	79	0	0	0	0	0	0	0	0
135	24.48	38.15	25.83	40.87	2	63	1	0	0	0	0	0	0	0	0	0	3	0	166.6	70.4	1.8	25.36	108	75	2870	76	2150	80	75	0	0	0	0	0	0	0	0
136	26.87	38.06	28.2	36.75	1	55	0	0	0	0	0	0	0	0	0	0	1	0	155.8	52.5	1.51	21.63	133	84	2710	95	2240	106	83	0	0	0	0	0	0	0	0
137	22.97	31.96	24.17	34.06	2	43	0	0	0	0	0	0	0	0	0	0	1	0	166.5	63.3	1.71	22.83	116	83	3900	91	3300	99	85	0	0	0	0	0	0	0	0
138	27.7	41.08	29.37	44.09	2	59	1	0	0	0	0	0	0	0	0	0	2	1	157.2	75.3	1.81	30.47	128	89	2960	86	2440	96	83	0	0	0	0	0	0	0	0
139	26.34	37.74	27.87	40.41	2	59	0	0	0	0	0	0	0	0	0	0	2	0	171.9	68.5	1.81	23.18	107	73	3600	83	2900	93	80	0	0	0	0	0	0	0	0
140	31.54	35.53	33.59	37.98	2	52	1	1	0	0	0	0	0	0	0	0	2	0	168.4	76.1	1.89	26.83	109	78	4130	98	3380	107	82	0	0	0	0	0	0	0	0
141	24.68	26.38	25.9	25.65	1	40	0	0	0	0	0	0	0	0	0	0		0	167.4	59.4	1.66	21.2	110	72	3640	96	2780	95	76	0	0	0	0	0	0	0	0
142	24.8	33.31	26.18	35.54	2	41	0	0	0	0	0	0	0	0	0	0	1	0	177.6	75.2	1.93	23.84	119	77	5300	104	4120	106	78	0	0	0	0	0	0	0	0
143	24.07	24.86	25.26	24.21	1	39	0	0	0	0	0	0	0	0	0	0	1	0	153	48	1.43	20.5	112	77	3060	98	2640	109	86	0	0	0	0	0	0	0	0
144	22.15	32.63	23.27	34.79	2	54	0	0	0	0	0	0	0	0	0	0	1	0	165.1	70.5	1.8	25.86	110	75	3910	97	3360	112	86	0	0	0	0	0	0	0	0
145	30.57	30.49	32.09	29.56	1	57	0	0	0	0	0	0	0	0	0	0	1	0	160.3	62.4	1.67	24.28	107	61	3220	107	2480	110	77	0	0	0	0	0	0	0	0
146	26.55	36.65	27.87	35.41	1	55	0	0	0	0	0	0	0	0	0	0	1	0	153.5	59	1.59	25.04	129	74						0	0	0	0	0	0	0	0
147	27.35	31.63	28.19	32.77	1	55	1	0	1	0	0	0	0	0	0	0		0	155.5	56.1	1.56	23.2	106	65	2310	81	2020	95	87	0	0	0	0	0	0	0	0
148	25.26	35.73	26.69	38.2	2	50	0	0	0	0	0	0	0	0	0	0	2	0	172.4	71.9	1.86	24.19	125	97	3850	84	2990	88	78	0	0	0	0	0	0	0	0
149	24.45	30.91	25.8	32.9	2	49	0	0	0	0	0	0	0	0	0	0		0	169.6	66	1.76	22.95	106	68	4040	91	3080	92	76	0	0	0	0	0	0	0	0
150	26.18	40.46	27.7	43.41	2	60	1	1	0	0	0	0	0	0	0	0	3	0	169.5	71	1.83	24.71	135	92	3280	78	2690	90	82	1	0	0	0	0	0	0	0
151	24.44	35.28	25.78	37.71	2	46	0	0	0	0	0	0	0	0	0	0		0	171.5	74.9	1.89	25.47	113	68	4980	110	4060	118	82	0	0	0	0	0	0	0	0
152	22.03	34.9	23.13	37.29	2	46	0	0	0	0	0	0	0	0	0	0	3	0	170	83.1	1.98	28.75	106	75	4490	99	3690	107	82	0	0	0	0	0	0	0	0
153	27.46	27.57	29.11	29.23	2	30	0	0	0	0	0	0	0	0	0	0	2	0	172	83	1.99	28.06	115	73	4450	88	3920	97	88	0	0	0	0	0	0	0	0
154	27.83	38.26	29.51	40.99	2	46	0	0	0	0	0	0	0	0	0	0		0	173.5	84.2	2.01	27.97	125	88	3830	82	3380	96	88	0	0	0	0	0	0	0	0
155	29.65	31.64	31.12	30.65	1	49	0	0	0	0	0	0	0	0	0	0	1	0	164.8	66.2	1.74	24.37	107	60	3010	87	2570	98	85	0	0	0	0	0	0	0	0
156	24.62	30.45	25.98	32.4	2	47	0	0	0	0	0	0	0	0	0	0	3	0	173.1	71.2	1.85	23.76	107	78	4720	102	4010	115	85	0	0	0	0	0	0	0	0
157	22.05	28.85	23.14	28	1	49	0	0	0	0	0	0	0	0	0	0	1	0	159	60	1.63	23.73	118	78	3020	94	2400	98	80	0	0	0	0	0	0	0	0
158	24.8	35.11	26.03	33.94	1	60	0	0	0	0	0	0	0	1	0	0	1	0	156.3	57.2	1.58	23.41	119	80	2950	108	2140	107	73	1	1	0	0	0	0	0	0
159	25.61	34.78	27.07	37.16	2	49	0	0	0	0	0	0	0	0	0	0	3	0	173.3	78.2	1.94	26.04	154	104	3870	84	3300	96	85	0	0	0	0	0	0	0	0
160	21.41	36.21	22.45	38.73	2	50	0	0	0	0	0	0	0	0	0	0	1	0	170	53.2	1.58	18.41	130	77	3670	83	3430	104	93	0	0	0	0	0	0	0	0	51	34	65	15.1	29
161	26.92	38.76	28.26	37.41	1	69	0	0	1	0	0	0	0	0	0	0	1	0	158.1	51.8	1.51	20.72	103	60	2500	95	2090	112	84	0	0	0	0	0	0	0	0
162	25.04	35.9	25.72	37.34	1	66	1	0	0	0	0	0	0	0	0	0	1	0	149.6	60	1.58	26.81	151	70	2150	92	1910	114	89	0	0	0	0	0	0	0	0
163	25.44	37.2	26.88	39.82	2	56	1	0	0	0	0	0	0	0	0	0	2	1	169.7	87	2.03	30.21	123	78	3250	76	2610	84	80	0	0	0	0	0	0	0	0
164	23.24	30.09	24.39	29.18	1	40	0	0	0	0	0	0	0	0	0	0		0	168.5	52.7	1.57	18.56	104	71	3530	93	3090	105	87	0	0	0	0	0	0	0	0
165	21.24	24.36	22.29	23.73	1	55	0	0	0	0	0	0	0	0	0	0	1	0	155.6	46.5	1.42	19.21	96	62	2550	90	2250	106	88	0	0	0	0	0	0	0	0
166	23.36	41.03	24.6	44.03	2	64	1	0	0	0	0	0	0	0	0	0	2	0	172.9	61.8	1.72	20.67	121	78	3650	86	2770	94	76	0	0	0	0	0	0	0	0
167	26.27	34.22	27.8	36.54	2	55	1	0	0	0	0	0	0	0	0	0	2	0	177.3	86.7	2.07	27.58	122	86	3550	75	2880	84	81	0	0	0	0	0	0	0	0
168	23.96	30.63	25.15	29.69	1	48	0	0	0	0	0	0	0	1	1	0	1	0	156.2	54.2	1.53	22.21	120	78	2850	95	2470	107	86	0	0	0	0	0	0	0	0	45	28	71	21.9	17
169	27.35	33.76	28.99	36.04	2	53	0	0	0	0	0	0	0	0	1	0	2	0	164.6	67.3	1.75	24.84	113	76	3990	98	3450	114	87	0	0	0	0	0	0	0	0	51	33	68	40.5	30
170	24.04	30.29	25.23	29.37	1	60	0	0	0	0	0	0	0	0	0	0	1	0	153.9	54.5	1.53	23.01	112	69	2390	88	1910	96	80	0	0	0	0	0	0	0	0
171	23	36.61	24.14	35.37	1	48	0	0	0	0	0	0	0	0	0	0	2	0	163.3	55.7	1.59	20.89	126	76	2710	81	2310	90	85	0	0	0	0	0	0	0	0
172	21.48	34.09	22.53	36.4	2	54	0	0	1	0	0	0	0	0	0	0	3	0	167.7	68.8	1.79	24.46	125	87	3880	100	3270	113	84	0	0	0	0	0	0	0	0
173	24.42	30.74	25.76	32.71	2	48	0	0	0	0	0	0	0	0	0	0	3	0	168	62.8	1.71	22.25	132	90	3720	86	2950	90	79	0	0	0	0	0	0	0	0
174	25.85	36.13	27.34	38.64	2	54	0	0	0	0	1	0	0	0	0	0	3	0	172.3	76.8	1.92	25.87	102	72						0	0	0	0	0	0	0	0	62	46	49	22.6
175	25.37	33.41	26.63	32.33	1	57	0	0	1	0	0	0	0	0	0	0	1	0	151.1	53.8	1.5	23.56	113	73	2290	89	1820	96	79	0	0	0	0	0	0	0	0
176	24.13	33.64	24.75	34.92	1	62	1	0	0	0	0	0	0	0	0	0		0	158	68.8	1.74	27.56	114	74	2570	92	2100	103	82	0	0	0	0	0	0	0	0
177	21.14	35.53	21.55	36.95	1	62	1	0	1	0	0	0	0	0	0	0	1	0	150.9	49.4	1.44	21.69	123	71	2520	103	2200	124	87	0	0	0	0	0	0	0	0
178	20.51	26.58	21.46	28.14	2	42	0	0	0	0	0	0	0	0	0	0	1	0	167.5	63.5	1.72	22.63	106	69	4500	101	3580	103	79	0	0	0	0	0	0	0	0
179	26.33	35	27.64	33.84	1	60	0	0	0	0	0	0	0	0	0	0	1	0	164.5	62.9	1.7	23.24	105	57	2570	81	1960	83	77	0	0	0	0	0	0	0	0
180	24.52	31.85	25.87	33.94	2	48	0	0	0	0	0	0	0	0	0	1	3	0	168.8	70.7	1.82	24.81	107	69	3690	82	2900	86	79	0	0	0	0	0	0	0	0
181	21.04	34.16	22.04	36.48	2	61	0	0	0	0	0	0	0	0	0	0	3	0	171.6	67.5	1.79	22.92	103	67	3790	91	3040	103	80	0	0	0	0	0	0	0	0
182	24.76	29.31	25.99	28.43	1	55	0	0	0	0	0	0	0	0	0	0	1	0	157.5	54.5	1.54	21.97	108	64	2790	94	2360	107	85	0	0	0	0	0	0	0	0
183	22.22	30.65	23.34	32.62	2	63	0	0	0	0	0	0	0	0	0	0	2	0	167.6	70.2	1.81	24.99	105	72	3620	92	2920	104	81	0	0	0	0	0	0	0	0	50	30	74	17.1	29
184	29.3	35.54	30.75	34.35	1	58	0	0	1	0	0	0	0	1	0	0	1	0	160.6	56.7	1.59	21.98	88	57	2980	99	2300	103	77	0	0	0	0	0	0	0	0
185	24.21	37.53	25.53	40.18	2	54	0	0	0	0	0	0	0	0	0	0	2	0	174.5	70.9	1.85	23.28	124	87	4490	97	3700	110	82	0	0	0	0	0	0	0	0
186	22.74	33.7	23.91	35.97	2	53	0	0	0	0	0	0	0	0	0	0	3	0	166.2	70.7	1.81	25.6	109	78	3330	82	2620	87	79	0	0	0	0	0	0	0	0
187	24.75	35	26.13	37.4	2	44	0	0	0	0	0	0	0	0	0	0	1	0	168.6	74	1.86	26.03	107	68	4090	89	3340	95	82	0	0	0	0	0	0	0	0
188	21.17	37.41	22.19	40.05	2	63	0	0	0	0	0	0	0	0	0	0	3	0	172.8	64.9	1.76	21.73	144	105	4480	105	3340	112	75	0	0	0	0	0	0	0	0
189	25.9	30.26	27.39	32.19	2	38	0	0	0	0	0	0	0	0	0	1	3	0	169.3	71.6	1.83	24.98	117	73	3770	80	3210	87	85	0	0	0	0	0	0	0	0
190	22.81	28.44	23.99	30.18	2	46	0	0	0	0	0	0	0	0	0	0	1	0	164.7	56.9	1.61	20.98	118	79	3350	79	2900	89	86	0	0	0	0	0	0	0	0
191	23.62	30.58	24.79	29.64	1	57	0	0	0	0	0	0	0	0	0	0	1	0	158.5	59.4	1.62	23.64	108	64	2370	82	2160	100	91	0	0	0	0	0	0	0	0
192	21.41	27.06	22.45	28.67	2	42	0	0	0	0	0	0	0	0	0	0	1	0	163.3	67.5	1.75	25.31	117	79	3360	80	2940	89	87	0	0	0	0	0	0	0	0
193	23.61	30.6	24.78	29.66	1	47	0	0	0	0	0	0	0	0	0	0	1	0	161.7	62.1	1.67	23.75	112	75	3230	99	2720	109	84	0	0	0	0	0	0	0	0
194	28.18	34.62	29.9	36.98	2	45	0	0	0	0	0	0	0	0	0	0	2	0	174.9	68.4	1.82	22.36	125	88	4650	96	4010	110	86	0	0	0	0	0	0	0	0
195	20.51	39.92	20.88	41.64	1	67	1	0	0	0	0	0	0	0	0	0	1	0	155.2	62.7	1.64	26.03	140	77	2300	90	1700	93	74	0	0	0	0	0	0	0	0
196	21.73	28.31	22.81	27.48	1	51	0	0	0	0	0	0	0	0	0	0		0	167.2	54.5	1.59	19.5	112	62	3170	90	2820	106	89	0	0	0	0	0	0	0	0
197	24.41	34.26	25.62	33.14	1	56	0	1	0	0	0	0	0	0	0	0	1	0	153.6	52.4	1.5	22.21	115	57	2890	107	2280	113	79	0	0	0	0	0	0	0	0
198	21.23	25.05	22.25	26.46	2	48	0	0	0	0	0	0	0	0	0	0		0	171.3	63	1.73	21.47	142	90	4490	100	3510	104	78	0	0	0	0	0	0	0	0	45	31	62	19	15
199	23.23	33.1	24.45	35.31	2	63	0	0	0	0	0	0	0	0	0	0	2	0	168	72.9	1.84	25.83	112	77	3280	83	2670	95	81	0	0	0	0	0	0	0	0
200	20.36	32.88	21.37	31.83	1	62	0	1	1	0	0	0	0	0	0	0	1	0	149.3	53	1.48	23.78	100	70	2520	103	1950	110	77	0	0	0	0	0	0	0	0
201	24.93	34.95	26.17	33.79	1	57	0	0	0	0	0	0	0	0	0	0	1	0	151.4	56.9	1.55	24.82	119	74	2570	99	2190	114	85	0	0	0	0	0	0	0	0
202	21.97	33.62	22.44	34.9	1	64	1	0	0	0	0	0	0	0	0	0	1	0	154.2	50.5	1.47	21.24	113	79	2670	101	2230	117	84	0	0	0	0	0	0	0	0
203	21.06	24.93	22.1	24.27	1	37	0	0	0	0	0	0	0	0	0	0		0	157.2	42.4	1.36	17.16	103	69	2810	83	2810	106	100	0	0	0	0	0	0	0	0
204	28.89	40.36	29.84	42.12	1	59	1	1	0	0	0	0	0	0	0	0	1	0	156.8	68	1.72	27.66	109	77	2360	82	2160	102	92	1	1	0	0	0	0	0	0
205	27.23	38.13	28.85	40.84	2	52	0	0	0	0	0	0	0	0	0	1	2	0	184.4	80.9	2.04	23.79	137	92	3980	78	2860	77	72	0	0	0	0	0	0	0	0
206	30.47	41.89	32.42	44.98	2	60	0	0	0	0	0	0	0	0	1	0	2	0	164.1	59.7	1.65	22.17	111	72	3420	88	3030	108	89	1	0	0	0	1	0	0	0	52	31	74	20.5	26
207	25.47	35.42	26.92	37.86	2	55	1	0	1	0	0	0	0	0	0	0	1	0	169.4	64.6	1.74	22.51	123	87	4040	94	3660	117	91	0	0	0	0	0	0	0	0
208	23.34	35.06	24.57	37.47	2	60	0	0	0	0	0	0	0	0	0	0	2	0	174.1	72.6	1.87	23.95	121	82	3990	89	2900	91	73	0	0	0	0	0	0	0	0
209	25.23	32.23	26.48	31.21	1	49	0	0	0	0	0	0	0	0	0	0	1	0	164.1	72.2	1.81	26.81	135	74	4160	121	3570	136	86	0	0	0	0	0	0	0	0
210	24.51	36.98	25.86	39.58	2	65	1	0	0	0	0	0	0	0	0	0	2	0	170.7	66.7	1.78	22.89	113	45	3640	90	2750	98	76	0	0	0	0	0	0	0	0
211	24.22	28.68	25.42	27.84	1	56	0	0	0	0	0	0	0	0	0	0	1	0	156.4	60.4	1.62	24.69	119	75	2620	93	2420	116	93	0	0	0	0	0	0	0	0
212	21.37	32.38	22.43	31.35	1	53	0	0	0	0	0	0	0	0	0	0	1	0	161.4	55.5	1.58	21.31	130	89	3180	102	2710	115	85	0	0	0	0	0	0	0	0
213	21.97	34.97	23.06	33.81	1	57	0	0	1	0	0	0	0	0	0	0	1	0	149.1	50.9	1.45	22.9	105	72	2310	90	1960	103	85	0	0	0	0	0	0	0	0
214	23.33	27.02	24.56	28.62	2	46	0	0	0	0	0	0	0	0	0	0	3	0	170.3	73.9	1.87	25.48	118	77	4310	95	3370	98	78	0	0	0	0	0	0	0	0
215	19.48	29.47	20.44	28.59	1	45	0	0	0	0	0	0	1	0	0	0	1	0	160.5	58.4	1.61	22.67	141	85	2940	89	2900	114	99	0	0	0	0	0	0	0	0
216	22.02	32.32	23.12	34.45	2	56	0	0	0	0	0	0	0	0	0	0	2	0	167.5	63.4	1.72	22.6	108	81	3820	93	3040	101	80	0	0	0	0	0	0	0	0
217	25.23	33.1	26.48	32.04	1	54	0	0	0	0	0	0	0	0	0	0	1	0	152.9	58.9	1.58	25.19	110	65	2950	107	2460	120	84	0	0	0	0	0	0	0	0
218	26.92	32.82	28.51	35	2	42	0	0	0	0	0	0	0	0	0	0	1	0	166.6	81.7	1.94	29.44	124	71	3710	86	3110	92	84	0	0	0	0	0	0	0	0
219	25.39	35.11	26.65	33.94	1	63	0	0	0	0	0	0	0	0	0	0	1	0	159.4	55.9	1.57	22	119	76	2990	104	2190	105	73	0	0	0	0	0	0	0	0
220	28	39.38	29.7	42.22	2	64	0	0	0	0	0	0	0	0	0	0	2	0	166.1	66	1.75	23.92	111	88	3650	97	3080	115	84	1	0	1	0	0	0	0	0
221	26.76	33.62	28.34	35.88	2	53	1	1	0	0	0	0	0	0	0	0	2	0	172	68.6	1.81	23.19	125	77	4130	92	3220	97	78	0	0	0	0	0	0	0	0	48	31	68	13.5	21
222	25.65	39.03	27.12	41.83	2	73	0	0	0	0	0	0	0	0	0	0	1	0	160.5	67.9	1.74	26.36	118	75	2800	86	2060	94	73	0	0	0	0	0	0	0	0
223	24.97	37.22	26.37	39.84	2	58	1	0	0	0	0	0	0	0	0	0	2	0	174	82.4	2	27.22	133	83	4000	88	2930	91	73	0	0	0	0	0	0	0	0	51	32	70	19	26
224	20.9	32.61	21.29	33.82	1	67	1	1	0	0	0	0	0	0	0	0	1	0	156.2	49.1	1.46	20.12	143	75	2100	82	1620	89	77	0	0	0	0	0	0	0	0
225	26.15	35.59	27.67	38.05	2	77	0	0	0	0	0	0	0	0	0	0	1	0	160.3	65.4	1.71	25.45	130	75	3130	99	2480	120	79	0	0	0	0	0	0	0	0	54	38	60	30.8	27
226	21.32	36.81	22.35	39.39	2	56	0	0	0	0	0	0	0	0	0	0	3	0	160.6	65.1	1.7	25.24	122	93	3500	95	2800	102	80	0	0	0	0	0	0	0	0
227	25.34	39.36	26.04	41.05	1	69	1	0	0	0	0	0	0	0	0	0	1	0	155.9	60	1.61	24.69	134	90	2170	87	1770	100	81	0	0	0	0	0	0	0	0
228	22.99	30.94	24.13	29.98	1	54	0	0	0	0	0	0	0	0	0	0	1	0	158.5	53.7	1.54	21.38	131	87	2750	92	2030	91	74	0	0	0	0	0	0	0	0
229	20.92	23.93	21.96	23.32	1	56	0	0	0	0	0	0	0	0	0	0	1	0	152.5	53.7	1.51	23.09	114	70	2730	101	1910	95	70	0	0	0	0	0	0	0	0	46	30	67	11.6	22
230	20.33	38.51	21.26	41.26	2	63	0	0	0	0	0	0	0	0	0	0	1	0	175.8	71.7	1.87	23.2	134	76	4160	95	3260	106	78	0	0	0	0	0	0	0	0
231	20.79	34.92	21.77	37.31	2	52	0	0	0	0	0	0	0	0	0	0		0	173.8	80.9	1.98	26.78	123	94	4010	86	3350	98	84	0	0	0	0	0	0	0	0
232	22.54	30.84	23.66	29.89	1	57	0	0	0	0	0	0	0	0	0	0	1	0	157.7	58.3	1.6	23.44	103	64	2610	90	2050	95	79	0	0	0	0	0	0	0	0
233	31.44	40.96	33.48	43.96	2	67	1	0	0	0	0	0	0	0	0	0	1	0	172.3	70.6	1.84	23.78	117	84	2910	70	2400	84	82	1	0	0	1	0	0	0	0	54	39	57	19
234	23.57	28.18	24.74	27.36	1	48	0	0	0	0	0	0	0	0	0	0	1	0	158.9	50	1.49	19.8	102	62	2640	81	2120	86	80	0	0	0	0	0	0	0	0
235	30.64	32.33	32.6	34.46	2	47	0	0	1	0	0	0	0	0	0	0	3	0	171.8	84.6	2.01	28.66	107	79	3810	82	3210	92	84	0	0	0	0	0	0	0	0
236	25.95	33.04	27.45	35.24	2	56	1	0	1	0	0	0	0	0	0	0	3	0	179.3	78.7	1.98	24.48	121	88	4230	90	3510	104	83	0	0	0	0	0	0	0	0
237	22.66	37.79	23.83	40.47	2	51	0	0	0	0	0	0	0	0	0	0		0	162.9	72.2	1.81	27.21	129	82	3590	91	2970	99	83	0	0	0	0	0	0	0	0
238	25.78	30.77	27.06	29.82	1	54	0	0	0	0	0	0	0	0	0	0	1	0	159.4	57.8	1.6	22.75	125	81	3220	104	2530	109	78	0	0	0	0	0	0	0	0
239	23.99	32.17	25.29	34.29	2	58	0	0	0	0	0	0	0	0	0	0	2	0	164.9	59.6	1.65	21.92	122	88	3460	88	2710	95	78	0	0	0	0	0	0	0	0	51	32	70	26.5
240	20.36	31.68	20.72	32.83	1	64	1	0	0	0	0	0	0	0	0	0	1	0	156.8	58.1	1.59	23.63	137	83	2270	83	1900	96	84	0	0	0	0	0	0	0	0
241	26.49	33.78	27.8	32.68	1	59	0	0	0	0	0	0	0	0	0	0	1	0	149.7	49.1	1.43	21.91	121	81	2330	93	1780	97	76	0	0	0	0	0	0	0	0
242	26.97	39.64	27.79	41.34	1	56	1	1	0	0	0	0	0	1	0	0	1	0	163.5	74	1.83	27.68	107	76	3000	95	2380	101	79	0	0	0	0	0	0	0	0	52	36	62	30.5	30
243	21.16	32.34	22.18	34.47	2	57	0	0	0	0	0	0	0	0	0	0	2	0	170.5	73.6	1.87	25.32	99	72	4090	96	3610	117	88	0	0	0	0	0	0	0	0
244	22.77	34.42	23.9	33.29	1	60	0	0	0	0	0	0	0	1	1	0	1	0	154.5	56.2	1.55	23.54	116	63	2470	91	1740	87	71	1	0	0	0	0	0	0	0	43	26	73	26	37
245	25.68	44.84	27.15	48.22	2	66	0	0	0	0	0	0	0	0	0	0		0	160.3	46.8	1.44	18.21	158	84	3560	104	2870	118	80	0	0	0	0	0	0	0	0
246	23.72	30.43	24.99	32.37	2	52	0	0	0	0	0	0	0	0	0	0	2	0	161.4	66.7	1.73	25.6	119	79	3900	103	3500	122	90	0	0	0	0	0	0	0	0
247	24.24	30.04	25.56	31.94	2	43	0	0	0	0	0	0	0	0	0	0	2	0	177.5	74.6	1.92	23.68	100	70	4810	95	3900	102	81	0	0	0	0	0	0	0	0
248	26.97	31.46	28.57	33.51	2	45	1	0	0	0	0	0	0	0	0	0	1	0	186.8	90.2	2.16	25.85	126	91	4960	89	4280	104	86	0	0	0	0	0	0	0	0
249	21.41	28.41	22.47	27.58	1	46	0	0	0	0	0	0	0	0	0	0		1	156.8	74.3	1.8	30.22	120	77	3160	100	2640	108	83	0	0	0	0	0	0	0	0
250	21.21	31.21	22.23	33.23	2	60	0	0	0	0	0	0	0	0	0	0	3	0	168.3	71.5	1.83	25.24	112	76	3490	87	2740	95	78	0	0	0	0	0	0	0	0
251	19.69	31.72	20.56	33.79	2	53	1	0	0	0	0	0	0	0	0	0	2	0	173.2	65.2	1.77	21.73	122	82	3870	86	2990	91	77	0	0	0	0	0	0	0	0
252	21.48	25.65	22.54	24.96	1	39	0	0	0	0	0	0	0	0	0	0	2	0	158.5	52.5	1.52	20.9	103	58	3010	90	2610	100	87	0	0	0	0	0	0	0	0
253	20.71	30.01	21.68	31.91	2	46	0	0	0	0	0	0	0	0	0	0	3	0	169	60.2	1.68	21.08	116	86	4400	97	3240	94	74	0	0	0	0	0	0	0	0
254	22.72	33.84	23.89	36.12	2	59	0	0	0	0	0	0	0	0	0	0	3	0	171.4	65.6	1.77	22.33	125	80	3580	85	3130	104	88	0	0	0	0	0	0	0	0
255	23.82	29.83	25	28.93	1	59	0	0	0	0	0	0	0	0	0	0	1	0	152.8	59.5	1.59	25.48	95	59	2750	104	2250	116	82	0	0	0	0	0	0	0	0
256	19.15	31.59	20.1	30.6	1	56	0	0	0	0	0	0	0	0	0	0	1	0	155	50.3	1.47	20.94	107	73	2680	95	2190	105	82	0	0	0	0	0	0	0	0
257	20.42	32.43	21.36	34.57	2	44	0	0	0	0	0	0	0	0	0	0	2	0	168.9	74.9	1.87	26.26	138	91	3770	82	3300	94	87	0	0	0	0	0	0	0	0
258	22.8	30.27	23.33	31.32	1	51	1	0	0	0	0	0	0	0	0	0		0	163.3	66.2	1.73	24.82	102	71	2920	89	2510	101	86	0	0	0	0	0	0	0	0
259	22.07	30.2	22.54	31.24	1	46	1	0	0	0	0	0	0	0	0	0	1	0	155.6	63.2	1.65	26.1	151	79	2940	96	2440	104	83	0	0	0	0	0	0	0	0
260	20.23	28.73	21.23	27.88	1	52	0	0	0	0	0	0	0	0	0	0	1	0	161	50.6	1.5	19.52	106	63	3150	100	2560	108	81	0	0	0	0	0	0	0	0
261	18.9	31.42	19.15	32.55	1	64	1	1	1	0	0	0	0	0	0	0	1	0	142.2	47	1.36	23.24	114	74	2120	103	1300	90	61	0	0	0	0	0	0	0	0
262	19.65	22.29	20.62	21.77	1	36	0	0	0	0	0	0	0	0	0	0	1	0	156.7	56	1.56	22.81	104	74	2670	81	2550	98	96	0	0	0	0	0	0	0	0
263	20.39	32.19	20.75	33.37	1	57	1	0	0	0	0	0	0	0	0	0	1	0	152.5	51.8	1.48	22.27	117	73	2150	80	1700	86	79	0	0	0	0	0	0	0	0
264	27.08	29	28.69	30.8	2	51	0	0	0	0	0	1	0	0	0	0		0	171.3	82.7	1.98	28.18	131	93	4130	94	3660	112	89	0	0	0	0	0	0	0	0	50	32	69	34.8	24
265	29.88	32.31	31.77	34.44	2	68	0	1	0	0	0	0	0	0	0	0	1	0	171.9	76	1.9	25.72	107	74	3930	95	2860	102	73	0	0	0	0	0	0	0	0
266	23.4	29.12	24.64	30.93	2	46	0	0	0	0	0	0	0	0	0	0	3	0	168.6	57.8	1.65	20.33	104	68	4150	91	3360	97	81	0	0	0	0	0	0	0	0
267	22.07	31.51	23.18	33.56	2	44	0	0	0	0	0	0	0	1	0	0	3	0	163.4	55.2	1.58	20.67	112	64	3600	87	3000	93	83	1	0	1	0	0	0	0	0
268	28.87	34.8	30.3	33.65	1	53	0	0	0	0	0	0	0	0	0	0	1	0	161.5	52.8	1.54	20.24	126	82	3150	101	2380	101	75	0	0	0	0	0	0	0	0
269	25.98	35.08	27.48	37.49	2	69	0	1	0	0	0	0	0	0	0	0	2	1	169.5	89.7	2.06	31.22	147	83	3140	80	2570	95	82	0	0	0	0	0	0	0	0
270	23.21	26.18	24.43	27.7	2	32	0	0	0	0	0	0	0	0	0	0	2	0	180.9	58.6	1.72	17.91	122	80	4150	76	4030	95	97	1	0	0	1	0	0	0	0
271	26.39	31.3	27.7	30.33	1	62	0	0	0	0	0	0	0	0	0	0	1	0	155.2	54.8	1.54	22.75	128	76	2790	104	2180	112	78	0	0	0	0	0	0	0	0
272	27.24	30.53	28.59	29.59	1	50	0	0	0	0	0	0	0	0	0	0	1	0	160.9	51.2	1.51	19.78	100	65	3190	100	2390	98	75	0	0	0	0	0	0	0	0
273	31.32	33.55	32.44	34.83	1	65	1	0	0	0	0	0	0	0	0	0		0	152.7	68.2	1.7	29.25	173	102	2050	82	1610	90	78	0	0	0	0	0	0	0	0
274	21.73	31.49	22.18	32.62	1	59	1	0	0	0	0	0	0	0	0	0	1	0	155.2	52.8	1.51	21.92	138	81	2430	89	2040	101	84	0	0	0	0	0	0	0	0
275	22.2	35.36	23.32	37.8	2	49	0	1	0	0	0	0	0	0	0	0		0	178.9	86.1	2.07	26.9	126	96	4490	92	3560	98	79	0	0	0	0	0	0	0	0
276	24.63	44.13	25.99	47.44	2	73	0	0	0	0	0	0	0	0	0	0		0	169.3	61.7	1.7	21.53	156	81	3190	83	2450	95	77	0	0	0	0	0	0	0	0
277	19.84	39.66	20.72	42.53	2	68	1	0	1	0	0	0	0	0	0	0	3	0	168.7	64	1.73	22.49	145	80	3270	85	2420	92	74	0	0	0	0	0	0	0	0
278	21.86	29.26	22.95	31.09	2	44	0	0	0	0	0	0	0	0	0	0		0	171.6	72.1	1.85	24.49	122	88	4170	91	3590	103	86	0	0	0	0	0	0	0	0
279	26.79	40.56	28.37	43.52	2	64	1	0	0	0	0	0	0	0	0	0	1	0	171.6	76.3	1.91	25.91	118	76	3460	85	2730	95	79	0	0	0	0	0	0	0	0
280	24.12	29.41	25.43	31.25	2	41	0	0	1	0	0	0	0	0	0	0	2	0	169.4	73.1	1.85	25.47	133	93	4310	93	3650	102	85	0	0	0	0	0	0	0	0
281	20.49	32.1	21.5	31.09	1	50	0	0	0	0	0	0	0	0	0	0	1	0	148.7	46.7	1.39	21.12	124	91	2490	95	2180	110	88	0	0	0	0	0	0	0	0
282	28.32	33.65	29.73	32.56	1	61	0	0	0	0	0	0	0	0	0	0	1	0	153.5	56.5	1.55	23.98	123	82	2760	107	2130	113	77	0	0	0	0	0	0	0	0
283	21.02	28.42	22.02	30.16	2	51	0	0	0	0	0	0	0	0	0	0	3	0	172.2	64.9	1.76	21.89	107	65	4440	98	3380	100	76	0	0	0	0	0	0	0	0
284	23.73	33.57	25	35.83	2	55	0	1	0	0	0	0	0	0	0	0	2	0	169.2	62.7	1.72	21.9	109	74	4700	109	3880	123	83	0	0	0	0	0	0	0	0
285	17.26	31.3	18.11	30.33	1	40	0	0	0	0	0	0	0	1	0	0	1	0	158.6	50.4	1.49	20.04	112	74	3360	101	2890	112	86	0	0	0	0	0	0	0	0
286	24.45	40.68	25.66	39.24	1	55	0	0	0	0	0	0	0	0	0	0	1	0	154.7	67.8	1.71	28.33	122	85	2330	82	1790	84	77	0	0	0	0	0	0	0	0
287	23.54	28.21	24.79	29.93	2	40	0	0	0	0	0	0	0	0	0	0	1	0	178.5	67.4	1.83	21.15	116	76	5350	105	4390	113	82	0	0	0	0	0	0	0	0
288	25.19	30.65	26.44	29.71	1	43	0	0	0	0	0	0	0	1	0	0	1	0	158.2	68.5	1.73	27.37	147	100	2870	88	2510	100	88	0	0	0	0	0	0	0	0
289	21.03	29.77	22.03	31.65	2	49	0	0	0	0	0	0	0	0	0	0	2	0	168.8	61.6	1.7	21.62	112	78	4190	94	3180	95	76	0	0	0	0	0	0	0	0
290	23.6	28.64	24.77	27.8	1	45	0	0	0	0	0	0	0	0	0	0	2	0	163.7	56.9	1.61	21.23	119	69	3470	101	2910	110	84	0	0	0	0	0	0	0	0
291	25.55	35.88	26.82	34.68	1	55	0	0	0	0	0	0	0	0	0	0	1	0	154.7	63.4	1.65	26.49	128	88	2250	79	1690	80	75	0	0	0	0	0	0	0	0
292	23.16	32.44	24.38	34.58	2	63	0	0	0	0	0	0	0	0	0	0	2	0	158.6	58.5	1.61	23.26	128	88	3390	101	2620	108	77	0	0	0	0	0	0	0	0
293	23.68	34.03	24.27	35.34	1	52	1	0	1	0	0	0	0	0	0	0	1	0	153.6	48	1.43	20.35	142	92	2630	94	2200	104	84	0	0	0	0	0	0	0	0
294	22.2	34.46	22.68	35.8	1	67	1	0	0	0	0	0	0	0	0	0	1	0	155.2	50.5	1.48	20.97	132	73	2410	94	1860	102	77	0	0	0	0	0	0	0	0
295	24.27	28.58	25.47	27.74	1	43	0	0	0	0	0	0	0	0	0	0	3	0	163.7	53.9	1.57	20.11	96	73	3170	91	2490	93	79	0	0	0	0	0	0	0	0
296	24.06	26.74	25.25	25.99	1	47	0	0	0	0	0	0	0	0	0	0	1	0	155.9	49.4	1.46	20.33	113	63	3150	104	2390	103	76	0	0	0	0	0	0	0	0
297	26.59	37.86	28.15	40.55	2	59	1	0	1	0	0	0	0	0	0	0	2	0	165.2	76.3	1.87	27.96	115	75	3380	87	2720	96	80	0	0	0	0	0	0	0	0	49	31	69	24.7	19
298	22.9	31.7	23.43	32.85	1	54	1	0	0	0	0	0	0	0	0	0	1	0	156.4	53.5	1.52	21.87	118	82	2320	81	1980	92	85	0	0	0	0	0	0	0	0
299	30.35	29.58	32.29	31.44	2	23	0	0	0	0	0	0	0	0	0	0	3	1	179	126	2.5	39.32	132	87	4990	90	4040	91	81	0	0	0	0	0	0	0	0
300	27.1	43.83	28.71	47.11	2	53	1	0	0	0	0	0	0	0	0	0	3	0	180.8	82.8	2.04	25.33	119	74	4430	90	3180	89	72	1	1	1	0	0	0	0	0
301	24.74	30.8	26.11	32.78	2	56	0	0	0	0	0	0	0	0	0	0	2	0	174.4	85.9	2.04	28.24	133	87	3920	86	3380	103	86	0	0	0	0	0	0	0	0
302	21	28.2	22.04	27.38	1	53	0	0	0	0	0	0	0	0	0	0	1	0	157.1	63.9	1.67	25.89	144	90	3250	108	2950	130	91	0	0	0	0	0	0	0	0
303	21.34	29.12	22.37	30.93	2	48	0	0	0	0	0	0	0	0	0	0	3	0	180.7	75.9	1.95	23.24	117	81	4730	93	3570	96	75	0	0	0	0	0	0	0	0
304	23.04	30.69	24.18	29.75	1	52	0	0	0	0	0	0	0	0	0	0		0	162.8	53.6	1.56	20.22	113	71	2840	87	1980	80	70	0	0	0	0	0	0	0	0
305	19.54	34.08	20.39	36.39	2	67	0	0	1	0	0	0	0	0	0	0	2	0	173.6	58.4	1.68	19.38	119	79	3300	80	2680	94	81	0	0	0	0	0	0	0	0
306	26.23	27.15	27.75	28.77	2	44	0	0	0	0	0	0	0	0	0	0	3	0	168.3	76.9	1.9	27.15	100	73	3920	89	3100	91	79	0	0	0	0	0	0	0	0
307	25.35	40.18	26.79	43.1	2	53	0	0	0	0	0	0	0	0	0	0	3	0	176.6	79.9	1.98	25.62	120	85	4780	103	3990	118	83	0	0	0	0	0	0	0	0
308	22.83	35.24	23.96	34.07	1	56	0	0	0	0	0	0	0	0	0	0	1	0	162.1	56.9	1.6	21.65	102	69	3670	116	3090	131	84	0	0	0	0	0	0	0	0
309	27.64	31.21	29.01	30.24	1	67	0	1	0	0	0	0	0	0	0	0	1	0	158	56.5	1.57	22.63	136	54	2230	83	1790	94	80	0	0	0	0	0	0	0	0	44	27	72	23	25
310	27.94	38.45	29.63	41.2	2	51	0	0	0	0	0	0	0	0	0	0	2	0	169	69.7	1.81	24.4	112	84	3890	88	3290	101	85	0	0	0	0	0	0	0	0
311	27.13	37.35	28.48	36.07	1	50	0	0	0	0	0	0	0	0	0	0	1	0	157.7	56.8	1.58	22.84	102	68	2230	73	1840	79	82	0	0	0	0	0	0	0	0
312	25.62	31.89	26.89	30.89	1	53	0	0	0	0	0	0	0	0	0	0	1	0	168.5	63.6	1.73	22.4	96	66	3620	104	2870	110	79	0	0	0	0	0	0	0	0
313	19.86	29.82	20.75	31.7	2	56	0	0	0	0	0	0	0	0	0	0	1	0	164.3	45.4	1.44	16.82	115	58	3300	83	2410	82	73	0	0	0	0	0	0	0	0
314	24.74	32.01	25.97	31	1	64	0	0	0	0	0	0	0	0	0	0	1	0	162.5	58	1.62	21.96	126	76	2830	95	2310	107	82	0	0	0	0	0	0	0	0
315	26.03	29.36	27.32	28.48	1	53	0	0	0	0	0	0	0	0	0	0	1	0	161.6	62.9	1.68	24.09	116	68	3070	98	2640	112	86	0	0	0	0	0	0	0	0
316	23.17	33.11	24.32	32.04	1	69	0	0	1	0	0	0	0	0	0	0	1	0	149.9	61	1.59	27.15	134	79	2220	97	1620	102	73	0	0	0	0	0	0	0	0
317	23.16	33.92	24.38	36.21	2	58	0	0	0	0	0	0	0	0	0	0	1	0	167.3	71.6	1.82	25.58	124	82	3790	93	2950	100	78	0	0	0	0	0	0	0	0
318	21.74	30.77	22.81	32.75	2	60	0	0	0	0	0	0	0	0	0	0	2	0	177.8	77.3	1.95	24.45	107	70	3910	85	2980	91	76	0	0	0	0	0	0	0	0
319	29.13	30.59	30.94	32.55	2	48	0	0	0	0	0	0	0	0	0	0	3	0	167.9	75.4	1.88	26.75	109	80	4360	101	3450	105	79	0	0	0	0	0	0	0	0
320	22.8	29.51	23.93	28.62	1	53	0	0	0	0	0	0	0	0	0	0	1	0	157.9	56	1.57	22.46	100	65	2540	85	2150	95	85	0	0	0	0	0	0	0	0
321	21.76	30.1	22.84	32.01	2	48	0	0	0	0	0	0	0	0	0	0	2	0	176.6	74.2	1.91	23.79	111	76	4620	97	3850	108	83	0	0	0	0	0	0	0	0
322	21.79	30.99	22.87	30.03	1	46	0	1	0	0	0	0	0	0	0	0	1	0	155.5	52.7	1.51	21.79	128	90	2700	88	2230	95	82	0	0	0	0	0	0	0	0	49	34	61	25.4	25
323	22.86	26.78	24.05	28.36	2	32	0	0	0	0	0	0	0	0	0	0	1	0	175	80.9	1.98	26.42	111	72	4610	89	3930	97	85	0	0	0	0	0	0	0	0	54	35	67	24.3	19
324	23.54	30.91	24.79	32.9	2	65	0	1	0	0	0	0	0	0	1	0	2	0	165.4	62	1.69	22.66	126	81	3120	83	1850	70	59	0	0	0	0	0	0	0	0
325	19.84	27.89	20.72	29.58	2	44	0	0	0	0	0	0	0	0	0	0	3	0	170.7	67.7	1.79	23.23	105	68	3770	82	3270	94	87	1	1	0	0	0	0	0	0
326	28.72	33.32	30.49	35.55	2	45	0	0	0	0	0	0	0	0	0	0	3	0	174.2	64.4	1.77	21.22	121	82	3920	81	3240	89	83	0	0	0	0	0	0	0	0
327	27.06	28.95	28.4	28.09	1	54	0	0	0	0	0	0	0	0	0	0	1	0	162.8	56.5	1.6	21.32	104	67	2980	93	2210	92	74	0	0	0	0	0	0	0	0
328	27.43	30.31	29.07	32.24	2	62	0	0	0	0	0	0	1	0	0	0	2	0	165.6	42.5	1.4	15.5	126	81	2540	66	2480	91	97	0	0	0	0	0	0	0	0
329	24.59	30.1	25.95	32.01	2	42	0	0	0	0	0	0	0	0	0	0	3	1	179.8	102	2.26	31.55	111	83	4290	82	3560	91	83	0	0	0	0	0	0	0	0
330	24.99	32.88	26.23	31.83	1	64	0	0	1	0	0	0	0	0	0	0	1	0	153.4	58	1.57	24.65	126	77	2170	86	1770	98	82	0	0	0	0	0	0	0	0
331	24.13	34.32	25.44	36.65	2	46	1	0	0	0	0	0	0	0	0	0	3	0	168.5	72.4	1.84	25.5	93	67	4400	101	3990	120	91	0	0	0	0	0	0	0	0
332	20.55	29.14	21.51	30.95	2	52	0	0	0	0	0	0	0	0	0	0	1	0	163.2	56	1.59	21.03	134	95	3700	94	3080	104	83	0	0	0	0	0	0	0	0
333	25.89	36.71	27.38	39.28	2	57	0	0	0	0	0	0	0	0	0	0	3	0	170.4	71.8	1.84	24.73	121	77	3960	93	3570	116	90	0	0	0	0	0	0	0	0
334	19.86	30.84	20.75	32.82	2	54	0	1	0	0	0	0	0	0	0	1	2	0	165	56.7	1.61	20.83	105	69	3770	94	3210	107	85	0	0	0	0	0	0	0	0
335	24.93	28.69	26.17	27.85	1	53	0	1	0	0	0	0	0	0	0	0	1	0	159.1	50.1	1.49	19.79	108	62	2960	95	2540	108	86	0	0	0	0	0	0	0	0
336	26.54	37.08	28.09	39.69	2	62	0	0	0	0	0	0	0	0	0	0	2	0	171.4	62.1	1.72	21.14	143	102	4040	98	2830	97	70	0	0	0	0	0	0	0	0
337	22.55	28.86	23.06	29.81	1	52	1	0	0	0	0	0	0	0	0	0	1	0	152.8	53.9	1.51	23.09	135	88	2570	92	1990	94	77	0	0	0	0	0	0	0	0
338	24.05	33.83	25.24	32.73	1	55	0	0	0	0	0	0	0	1	1	0	1	0	157.3	56.6	1.57	22.87	134	88	2810	95	2470	112	88	0	0	0	0	0	0	0	0
339	29.68	35.04	30.69	36.42	1	63	1	1	0	0	0	0	0	0	0	0	1	1	162.4	83.3	1.94	31.58	151	83	2610	87	2260	103	86	0	0	0	0	0	0	0	0
340	19.73	36.21	20.6	38.73	2	61	0	0	0	0	0	0	0	0	0	0	1	0	160.2	59.9	1.63	23.34	136	80	3910	110	3540	137	91	0	0	0	0	0	0	0	0	54	36	65	18.1	30
341	21.72	30.41	22.8	29.48	1	52	0	0	1	0	0	0	0	0	0	0		0	156.3	54.9	1.54	22.47	115	76	2760	95	2330	106	84	0	0	0	0	0	0	0	0
342	27.63	38.13	29.29	40.84	2	50	1	0	0	0	0	0	0	0	0	0	2	0	176.6	85.3	2.05	27.35	133	87	4270	90	3630	104	85	0	0	0	0	0	0	0	0
343	31.75	41.81	33.83	44.89	2	71	1	0	0	0	0	0	0	0	0	0	2	0	166.9	83.4	1.97	29.94	138	88	2950	79	2330	92	79	0	0	0	0	0	0	0	0	52	36	53	23.4	25
344	25.07	32.81	26.48	34.99	2	49	0	0	0	0	0	0	0	0	0	0		0	169.2	74.6	1.87	26.06	149	100	4010	90	2930	88	73	0	0	0	0	0	0	0	0
345	26.61	28.83	28.17	30.61	2	55	0	0	0	0	0	0	0	0	0	0	2	0	170.2	69.9	1.82	24.13	130	95	4340	101	3480	111	80	0	0	0	0	0	0	0	0
346	30.29	43.93	31.34	45.94	1	67	1	0	0	0	0	0	0	0	0	0	1	0	155.6	59.1	1.6	24.41	120	82	2780	109	2570	141	92	0	0	0	0	0	0	0	0	48	31	68	22	25
347	19.16	33.35	19.98	35.59	2	74	0	0	1	0	0	0	0	0	0	0	3	0	164.3	47.6	1.47	17.63	116	55	3460	98	2020	86	59	1	1	0	0	0	0	0	0	52	33	69	25.4	23
348	23.92	37.96	25.21	40.66	2	52	1	0	0	0	0	0	0	0	0	0	2	0	168	74.1	1.86	26.25	103	73	3600	85	3140	100	87	0	0	0	0	0	0	0	0
349	24.41	28.73	25.62	27.88	1	48	0	0	0	0	0	0	0	0	0	0	1	0	164.7	59.4	1.65	21.9	103	67	2970	86	2580	97	87	0	0	0	0	0	0	0	0
350	28.1	31.47	29.81	33.52	2	50	0	0	0	0	0	0	0	0	0	0	1	0	166.2	67.8	1.77	24.55	121	95	3560	86	3020	97	85	0	0	0	0	0	0	0	0
351	24.34	30.21	25.55	29.29	1	64	0	0	0	0	0	0	0	0	0	0	1	0	150.6	48.6	1.43	21.43	109	74	2760	115	2230	130	81	0	0	0	0	0	0	0	0
352	21.01	30.58	22.05	29.64	1	53	0	0	0	0	0	0	0	0	0	0	1	0	155.5	55.4	1.55	22.91	147	91	2900	100	2560	118	88	0	0	0	0	0	0	0	0
353	19.61	26.32	20.58	25.59	1	53	0	0	0	0	0	0	0	0	0	0	2	0	159.2	60	1.63	23.67	120	81	3210	85	2590	91	81	0	0	0	0	0	0	0	0
354	24.57	31.08	25.93	33.09	2	55	0	0	0	0	0	0	0	0	0	0	2	0	168	65.2	1.74	23.1	100	75	3810	92	3210	105	84	0	0	0	0	0	0	0	0	45	30	65	17.5	24
355	23.93	31.13	25.22	33.14	2	57	0	0	0	0	0	0	0	0	0	0	2	0	167.1	59.1	1.66	21.17	137	92	3320	81	2870	96	86	0	0	0	0	0	0	0	0
356	21.67	37.42	22.74	36.14	1	54	0	0	0	0	0	0	0	1	1	0	1	0	168.9	61.4	1.7	21.52	102	73	3600	101	2850	106	79	0	0	0	0	0	0	0	0
357	25.35	35.05	26.05	36.43	1	66	1	0	0	0	0	1	0	0	0	0	1	0	140.5	53.4	1.44	27.05	138	62	1760	93	1500	114	85	0	0	0	0	0	0	0	0
358	26.39	35.59	27.7	34.4	1	58	0	0	1	0	0	0	0	0	0	0	1	0	159	65.8	1.7	26.03	133	67	2230	74	1700	76	76	0	0	0	0	0	0	0	0	51	35	62	31	23
359	20.95	27.94	21.99	27.13	1	43	0	0	0	0	0	0	0	0	0	0	1	0	152.4	51.1	1.47	22	93	57	3030	100	2750	118	91	0	0	0	0	0	0	0	0
360	22.3	25.36	23.4	24.68	1	49	0	0	0	0	0	0	0	0	0	0	1	0	162.8	57.9	1.62	21.85	89	54	3180	95	2950	116	93	0	0	0	0	0	0	0	0
361	22.69	28.24	23.81	27.42	1	44	0	0	0	1	0	0	0	0	0	0	1	0	164.6	64.3	1.71	23.73	128	90	3730	104	3300	120	88	0	0	0	0	0	0	0	0
362	26.27	30.01	27.57	29.1	1	42	0	0	0	0	0	0	0	0	0	0	1	0	167.1	71.5	1.82	25.61	120	76	3650	98	3070	106	84	0	0	0	0	0	0	0	0
363	25.17	33.56	26.59	35.82	2	51	0	0	0	0	0	0	0	0	0	0	3	1	172.3	93.5	2.12	31.49	117	82	4290	94	3920	117	91	0	0	0	0	0	0	0	0	49	31	69	21.5
364	20.67	29.12	21.69	28.25	1	41	0	0	0	0	0	0	0	0	0	0	1	0	156.9	54.9	1.55	22.3	138	93	3100	94	2220	87	72	0	0	0	0	0	0	0	0
365	21.15	28.91	22.2	28.05	1	49	0	0	0	0	0	0	0	0	0	0	1	0	160	54.6	1.56	21.33	131	80	2560	80	2100	86	82	0	0	0	0	0	0	0	0
366	25.29	33.46	26.54	32.38	1	58	0	0	0	0	0	0	0	0	0	0	1	0	168.8	64.3	1.74	22.57	109	69	3310	99	2820	113	85	0	0	0	0	0	0	0	0
367	24.16	30.12	25.48	32.03	2	57	0	0	0	0	0	0	0	0	0	0	3	0	167.8	66.3	1.76	23.55	111	74	4330	106	3570	119	82	0	0	0	0	0	0	0	0
368	23.83	26.97	25.01	26.21	1	54	0	0	0	0	0	0	0	0	0	0	1	0	156.4	50.6	1.48	20.69	94	52	3050	106	2670	124	88	0	0	0	0	0	0	0	0
369	22.92	33.54	24.11	35.79	2	58	0	0	1	0	0	0	0	0	0	0	3	0	165.6	66.8	1.75	24.36	105	66	3800	97	2880	101	76	0	0	0	0	0	0	0	0	46	28	72	20	15
370	27.1	35.21	28.71	37.63	2	59	0	0	0	0	0	0	0	0	0	0	2	0	174.1	85.8	2.04	28.31	126	85	4110	91	3510	110	86	0	0	0	0	0	0	0	0
371	22.54	28.05	23.69	29.76	2	47	0	0	0	0	0	0	0	0	0	0	1	0	170.4	59.6	1.68	20.53	114	76	3490	77	3390	100	97	0	0	0	0	0	0	0	0
372	25.26	36.26	26.69	38.79	2	48	0	0	0	0	0	0	0	0	0	0	3	0	182.9	89.2	2.13	26.66	123	78	4990	96	4230	110	85	0	0	0	0	0	0	0	0
373	22.94	27.77	24.08	26.97	1	50	0	0	0	0	0	0	0	0	0	0	2	0	161.8	53.5	1.55	20.44	113	71	3200	97	2460	98	77	0	0	0	0	0	0	0	0
374	22.06	27.99	23.17	29.69	2	39	0	0	0	0	0	0	0	0	0	0	2	0	166.1	62.4	1.7	22.62	120	77	3820	87	3380	97	88	0	0	0	0	0	0	0	0
375	20.87	36.56	21.86	39.12	2	55	0	1	0	0	0	0	0	0	0	0	1	0	157.6	56.9	1.58	22.91	119	80	2940	83	2140	80	73	0	0	0	0	0	0	0	0
376	20.25	31.06	21.18	33.07	2	51	0	0	0	0	0	0	0	0	0	0	1	0	173	67.3	1.8	22.49	104	71	4290	94	3370	100	78	0	0	0	0	0	0	0	0
377	24.02	33.75	25.32	36.03	2	50	0	0	0	0	0	0	0	0	0	0	2	0	169.2	69.1	1.8	24.14	107	80	3300	75	2910	88	88	0	0	0	0	0	0	0	0
378	22.15	25.13	22.63	25.82	1	39	1	0	0	0	0	0	0	1	0	0	1	0	157.7	49.2	1.47	19.78	105	64	2670	80	2520	97	95	0	0	0	0	0	0	0	0
379	27.87	29.72	29.25	28.82	1	58	0	0	0	0	0	0	0	0	0	0	1	0	154.9	69.3	1.73	28.88	123	88	2960	107	2480	121	84	0	0	0	0	0	0	0	0
380	24.14	40.94	25.45	43.93	2	61	0	0	0	0	0	0	0	0	0	0	1	0	162.9	67.3	1.75	25.36	160	94	3760	101	3340	125	89	0	0	0	0	0	0	0	0	50	34	63	38	20
381	23.74	27.81	25.01	29.49	2	46	0	0	0	0	0	0	0	0	0	0	2	0	178	69.6	1.86	21.97	110	78	4550	91	3700	100	81	0	0	0	0	0	0	0	0
382	21.72	28.16	22.79	29.88	2	50	0	0	0	0	0	0	0	0	0	0	2	0	168.1	60.7	1.68	21.48	116	69	4290	100	3450	107	80	0	0	0	0	0	0	0	0
383	20.7	27.68	21.67	29.35	2	52	0	0	0	0	0	0	0	1	1	0	2	0	170.8	74.7	1.88	25.61	110	75	5190	119	3870	119	74	0	0	0	0	0	0	0	0
384	27.31	27.85	28.67	27.05	1	51	0	0	0	0	0	0	0	0	0	0	1	0	154.2	43.8	1.37	18.42	114	74	3080	105	2450	110	79	0	0	0	0	0	0	0	0
385	22.57	28.05	23.73	29.76	2	45	0	0	0	0	0	0	0	0	0	0	3	0	170.3	71.5	1.84	24.65	118	86	4470	98	3220	93	72	1	1	0	0	0	0	0	0
386	28.28	32.58	30.01	34.74	2	59	1	0	0	0	0	0	0	0	0	0	2	0	161.1	59.4	1.63	22.89	119	78	3310	92	1970	74	59	1	0	1	0	0	0	0	0
387	24.11	28.56	25.31	27.72	1	56	0	0	0	0	0	0	0	0	0	0	1	0	161	57.2	1.6	22.07	116	75	2540	83	2130	93	84	1	0	0	0	0	0	0	0
388	26.38	28.71	27.92	30.48	2	57	0	0	0	0	0	0	0	0	0	0	2	0	167.7	77.6	1.9	27.59	113	71	4160	101	3110	103	75	0	0	0	0	0	0	0	0
389	22.52	32.45	23.67	34.6	2	56	0	0	0	0	0	0	0	0	0	0	2	0	175.6	78	1.95	25.3	111	73	3650	80	2760	84	76	0	0	0	0	0	0	0	0
390	23.67	32.64	24.94	34.8	2	57	0	0	0	0	0	0	0	0	0	0	2	0	168.2	62.3	1.71	22.02	128	84	3970	97	3160	106	80	0	0	0	0	0	0	0	0
391	25.29	38.69	26.72	41.46	2	57	1	0	1	0	0	0	0	0	0	0	3	0	171.9	82.6	1.99	27.95	114	60	3600	82	2420	76	67	0	0	0	0	0	0	0	0
392	24.5	32.97	25.71	31.91	1	59	0	0	0	0	0	0	0	0	0	0	1	0	154.9	60.5	1.61	25.21	118	69	2840	103	2350	116	83	0	0	0	0	0	0	0	0
393	24.45	37.32	25.66	36.04	1	60	0	0	0	0	0	0	0	0	0	0	1	0	160	67.7	1.73	26.45	126	86	2440	82	2200	101	90	0	0	0	0	0	0	0	0
394	26	39.57	27.5	42.43	2	51	0	0	0	0	0	0	0	0	0	0	3	0	175.2	79.1	1.96	25.77	148	105	4540	97	4040	117	89	0	0	0	0	0	0	0	0
395	29.71	35.37	30.72	36.78	1	55	1	0	0	0	0	0	0	0	0	0	1	0	156.3	57.3	1.58	23.46	109	72	2400	84	2000	94	83	0	0	0	0	0	0	0	0
396	29.16	35.07	30.13	36.45	1	59	1	1	0	0	0	0	0	0	0	0	1	0	159.7	73.3	1.8	28.74	142	69	3360	113	2710	123	81	0	0	0	0	0	0	0	0
397	24.04	29.18	25.23	28.31	1	44	0	0	0	0	0	0	0	0	1	0	1	0	163.9	66.5	1.74	24.76	112	72	3350	94	2750	100	82	0	0	0	0	0	0	0	0
398	20.41	32.84	21.42	31.79	1	51	0	0	0	0	0	0	0	0	0	0	1	0	160.5	51.1	1.51	19.84	113	71	3230	102	2300	96	71	0	0	0	0	0	0	0	0
399	26.13	33.92	27.64	36.21	2	49	0	0	0	0	0	0	0	0	0	0	1	0	178.8	75.6	1.94	23.65	107	77	4590	94	3840	106	84	0	0	0	0	0	0	0	0
400	21.09	30.27	22.1	32.2	2	52	0	0	0	0	0	0	0	0	0	0	2	0	173.3	83.4	2	27.77	128	78	4480	99	3830	115	86	0	0	0	0	0	0	0	0
401	24.57	30.87	25.93	32.86	2	42	0	0	0	0	0	0	0	0	0	0	2	0	169.3	79.1	1.93	27.6	106	71	4580	99	2940	83	64	0	0	0	0	0	0	0	0
402	27.06	38.16	28.67	40.88	2	49	1	1	0	0	0	0	0	0	0	0	3	0	178.8	71.2	1.88	22.27	108	75	4570	93	3880	107	85	0	0	0	0	0	0	0	0
403	34.3	33.4	36.63	35.64	2	59	0	0	0	0	0	0	0	0	0	0	2	0	162.1	73.5	1.82	27.97	126	84	2950	79	2540	93	86	0	0	0	0	0	0	0	0
404	24.33	39.42	24.96	41.11	1	52	1	0	0	0	0	0	0	0	0	1	1	0	161.9	59.7	1.64	22.78	143	91	2710	83	2420	98	89	0	0	0	0	0	0	0	0
405	24.43	37.24	25.77	39.86	2	48	0	0	0	0	0	0	0	0	0	1	2	0	172.4	83.5	2	28.09	145	95	3820	83	3280	95	86	0	0	0	0	0	0	0	0
406	22.99	29.2	24.19	31.02	2	55	0	0	0	0	0	0	0	0	0	0	2	0	171.8	85.6	2.02	29	131	83	4190	94	3470	107	83	0	0	0	0	0	0	0	0
407	25.34	32.39	26.6	31.36	1	58	0	0	0	0	0	0	0	0	0	0	1	0	152.7	49.2	1.44	21.1	136	83	2460	93	2140	109	87	0	0	0	0	0	0	0	0
408	22.17	28.15	23.29	29.87	2	46	0	0	0	0	0	0	0	0	0	0	2	0	170.3	71.5	1.84	24.65	129	88	4720	104	3840	112	81	0	0	0	0	0	0	0	0
409	25.67	33.45	26.94	32.37	1	70	0	0	0	0	0	0	0	0	0	0	1	0	142.7	60.1	1.54	29.51	136	83	1760	92	1400	107	79	0	0	0	0	0	0	0	0
410	23.89	27.96	25.07	27.15	1	49	0	0	0	0	0	0	0	0	0	0	1	0	161	56.9	1.6	21.95	111	70	2620	81	2240	92	86	0	0	0	0	0	0	0	0
411	28.22	37.86	29.62	36.56	1	62	0	0	0	0	0	0	0	0	0	0	1	0	152.2	65.1	1.66	28.1	140	93	2500	98	2110	114	84	0	0	0	0	0	0	0	0
412	23.7	34.79	24.97	37.17	2	49	0	0	0	0	0	0	0	0	1	0	3	0	166.9	75.5	1.87	27.1	128	89	3790	88	3190	98	84	0	0	0	0	0	0	0	0
413	30.33	33.86	31.38	35.16	1	64	1	1	0	0	0	0	0	0	0	0	1	0	163.2	76.3	1.86	28.65	161	95	2880	97	1990	92	69	0	0	0	0	0	0	0	0	46	30	67	16.3	29
414	26.54	34.09	27.86	32.98	1	58	0	0	0	0	0	0	0	0	0	0	1	0	150.6	56.3	1.53	24.82	108	72	2450	97	1890	101	77	0	0	0	0	0	0	0	0
415	23.43	30.09	24.67	32	2	51	0	0	0	0	0	0	0	0	1	0	3	0	179.5	69.1	1.86	21.45	124	87	5510	114	4520	127	82	0	0	0	0	0	0	0	0
416	26.72	32.7	28.29	34.87	2	62	0	0	0	0	0	0	0	0	0	0	2	0	170.6	76.7	1.91	26.35	118	88	4790	116	3550	122	74	0	0	0	0	0	0	0	0
417	21.57	36.68	22.01	38.18	1	56	1	0	0	0	0	0	0	0	1	0	1	0	169.9	63.2	1.73	21.89	114	82	3470	99	2740	104	79	0	0	0	0	0	0	0	0	44	28	69	20.2	18
418	22.57	29.48	23.69	28.6	1	48	0	0	0	0	0	0	0	0	0	0		0	160.6	50.7	1.5	19.66	102	68	3270	101	2690	109	82	0	0	0	0	0	0	0	0
419	23.35	24.16	24.51	23.54	1	43	0	0	0	0	0	0	0	0	0	0	1	0	149.1	41.4	1.31	18.62	96	60	2730	94	2310	103	85	0	0	0	0	0	0	0	0
420	21.99	27.96	23.09	29.66	2	53	1	0	0	0	0	0	0	0	0	0	2	1	163.8	82.8	1.94	30.86	147	92	3990	98	3380	112	85	0	0	0	0	0	0	0	0	53	35	66	31.6	19
421	25.82	33.64	27.3	35.9	2	59	1	0	0	0	0	0	0	0	0	0	3	0	168.7	70.3	1.82	24.7	106	76	3320	82	2610	89	79	0	0	0	0	0	0	0	0
422	24.45	30.25	25.8	32.18	2	53	0	0	0	0	0	0	0	0	0	0	3	0	167.1	62.4	1.7	22.35	111	72	3260	77	3060	98	94	0	0	0	0	0	0	0	0
423	23.98	32.64	25.17	31.6	1	50	0	0	0	0	0	0	0	0	0	0	1	0	156.4	55.7	1.56	22.77	112	74	3210	108	2920	130	91	0	0	0	0	0	0	0	0
424	27.47	35.26	29.12	37.69	2	64	0	0	0	0	0	0	0	0	0	0	3	0	174.5	66.3	1.79	21.77	106	62	3260	75	2330	77	72	1	0	1	0	0	0	0	0
425	20.28	33.68	21.21	35.95	2	73	0	0	0	0	0	0	0	0	0	0	2	0	168.2	65.5	1.75	23.15	128	77	3170	86	2040	82	64	1	0	0	0	1	0	0	0
426	23.76	31.19	25.04	33.21	2	46	0	0	0	0	0	0	0	0	0	0	3	0	165.8	73.3	1.84	26.66	114	78	4820	114	3860	119	80	0	0	0	0	0	0	0	0
427	25.92	37.05	27.41	39.66	2	64	0	0	0	0	0	0	0	0	0	1		0	173.2	60.9	1.71	20.3	95	63	4790	113	3700	125	77	0	0	0	0	0	0	0	0
428	26.84	27.73	28.42	29.4	2	40	0	0	0	0	0	0	0	0	0	0	3	0	171.4	79.5	1.95	27.06	119	70	4350	93	3650	101	84	0	0	0	0	0	0	0	0
429	21.68	26.69	22.75	28.26	2	41	0	0	0	0	0	0	0	0	0	0	1	0	166.6	68.4	1.78	24.64	119	75	4020	92	3560	104	89	0	0	0	0	0	0	0	0
430	23.66	25.32	24.83	24.64	1	49	0	0	0	0	0	0	0	0	0	0	1	0	154.7	53.1	1.51	22.19	119	77	2520	84	2040	90	81	0	0	0	0	0	0	0	0
431	27.91	41.8	29.3	40.3	1	83	0	0	0	0	0	0	0	0	0	0	1	0	147.3	52	1.46	23.97	122	70	1450	79	1310	114	91	0	0	0	0	0	0	0	0
432	22.55	29.01	23.67	28.15	1	56	0	0	0	0	0	0	0	0	0	0	1	0	150.6	42.9	1.34	18.92	102	60	2300	89	1880	98	82	0	0	0	0	0	0	0	0
433	24.59	36.04	25.95	38.54	2	50	1	0	1	0	0	0	0	0	0	0	2	0	170.6	85.2	2.01	29.27	111	76	3870	88	3060	93	79	0	0	0	0	0	0	0	0
434	20.48	26.45	21.49	25.72	1	42	0	0	0	0	0	0	0	0	0	0	1	0	156.4	55.2	1.55	22.57	103	62	2660	84	2210	90	83	0	0	0	0	0	0	0	0
435	23.91	29.4	25.2	31.24	2	53	0	0	0	0	0	0	0	0	0	0	3	0	173.7	70.4	1.84	23.33	112	76	4620	103	3880	117	84	0	0	0	0	0	0	0	0
436	25.62	34.27	27.08	36.6	2	60	0	0	0	0	0	0	0	0	0	0	3	0	171.9	64.2	1.75	21.73	122	83	4090	95	3170	103	78	0	0	0	0	0	0	0	0
437	25.24	42.73	26.66	45.9	2	48	0	0	0	0	0	0	0	0	0	0	2	0	161	73.2	1.81	28.24	134	86	3450	89	2740	91	80	0	0	0	0	0	0	0	0
438	25.52	26.45	26.79	25.72	1	54	0	0	0	0	0	0	0	0	0	0	1	0	156.8	54.7	1.54	22.25	103	67	2790	94	2350	105	84	0	0	0	0	0	0	0	0
439	29.76	37.23	31.64	39.85	2	50	0	0	0	0	0	0	0	0	0	0	3	0	174.8	76.1	1.92	24.91	115	75	3950	84	3360	96	85	0	0	0	0	0	0	0	0
440	25.98	35.29	27.27	34.12	1	60	0	0	0	0	0	0	0	0	0	0	1	0	157.2	68.2	1.73	27.6	126	88	3390	119	2710	130	80	0	0	0	0	0	0	0	0
441	22.05	38.65	23.16	41.42	2	58	0	0	0	0	0	0	0	0	0	0	2	0	169.6	73.4	1.86	25.52	117	76	4120	98	3510	115	85	0	0	0	0	0	0	0	0
442	26.3	39.37	27.07	41.06	1	80	1	0	0	0	0	0	0	0	0	0	1	0	151.8	57.9	1.56	25.13	125	84	1790	84	1310	93	73	0	0	0	0	0	0	0	0
443	25.59	33.2	26.31	34.45	1	68	1	1	0	0	0	0	0	0	0	0	1	0	153.8	60.9	1.61	25.75	123	69	3280	130	2870	160	88	0	0	0	0	0	0	0	0
444	24.95	33.65	26.35	35.92	2	48	0	0	0	0	0	0	0	0	0	0	2	0	163.9	69.7	1.78	25.95	126	86	3380	81	2900	91	86	0	0	0	0	0	0	0	0
445	27.86	34.43	29.55	36.77	2	56	0	0	0	0	0	0	0	0	0	0	2	0	161.2	73	1.81	28.09	134	94	3730	101	2870	104	77	0	0	0	0	0	0	0	0	51	33	68	27	22
446	21.52	29.17	22.57	30.99	2	50	0	0	0	0	0	0	0	0	0	0	2	0	179.6	79.4	1.99	24.62	130	90	5130	105	3880	108	76	0	0	0	0	0	0	0	0
447	24.33	30.57	25.66	32.53	2	54	0	0	0	0	0	0	0	0	0	0	2	0	166.2	80.5	1.93	29.14	124	82	4090	102	3510	117	86	0	0	0	0	0	0	0	0
448	22.2	32.17	23.3	31.15	1	49	0	0	0	0	0	0	0	0	0	0	1	0	155.4	59.9	1.61	24.8	134	92	2840	95	2450	108	86	0	0	0	0	0	0	0	0
449	26.92	36.31	28.51	38.84	2	52	0	0	0	0	0	0	0	0	0	0	2	0	176	80.8	1.99	26.08	129	90	4090	88	3440	100	84	0	0	0	0	0	0	0	0
450	23.47	31.47	24.72	33.52	2	50	0	0	0	0	0	0	0	0	0	0	2	0	179.6	73.7	1.92	22.85	120	83	4710	97	3890	109	82	0	0	0	0	0	0	0	0
451	29.22	36.54	31.04	39.09	2	64	1	0	0	0	0	0	0	0	0	0	2	0	172.3	79.6	1.95	26.81	137	83	3410	81	2560	87	75	0	0	0	0	0	0	0	0
452	21.39	28.57	22.43	30.33	2	49	0	0	0	0	0	0	0	0	0	0	3	0	168.4	68.8	1.79	24.26	111	86	3310	77	2690	83	81	0	0	0	0	0	0	0	0
453	28.21	37.52	29.11	39.08	1	60	1	0	0	0	0	0	0	0	0	0	1	0	162.7	55.3	1.58	20.89	106	70	2460	80	1930	85	78	0	0	0	0	0	0	0	0
454	24.73	39.65	26.1	42.52	2	71	0	0	0	0	0	0	0	0	0	0	2	0	159.4	73.6	1.81	28.97	142	72	2790	84	2210	98	79	0	0	0	0	0	0	0	0
455	31.42	44.72	33.46	48.09	2	62	0	0	0	0	0	0	0	0	0	0		1	173.3	95.1	2.14	31.67	123	80	4200	98	3400	113	81	0	0	0	0	0	0	0	0
456	21.16	29.66	22.18	31.53	2	42	0	0	0	0	0	0	0	0	0	0		0	165.3	70.6	1.8	25.84	104	67	3060	71	2490	74	81	0	0	0	0	0	0	0	0
457	25.43	27.59	26.69	26.8	1	48	0	0	0	0	0	0	0	0	0	0	1	0	154.1	49.2	1.45	20.72	97	54	2410	80	2020	88	84	0	0	0	0	0	0	0	0
458	29.71	26.95	31.19	26.19	1	36	0	0	0	0	0	0	0	0	0	0	2	0	163.8	60.7	1.66	22.62	114	69	3800	101	3240	110	85	0	0	0	0	0	0	0	0
459	22.97	38.24	24.11	36.92	1	57	0	0	0	0	0	0	0	0	0	0	1	0	154	54.9	1.53	23.15	108	65	2990	107	2580	125	86	1	1	0	0	0	0	0	0
460	32.34	46.19	33.95	44.47	1	69	0	0	0	0	0	0	0	0	0	0	1	0	160	62.2	1.66	24.3	130	75						0	0	0	0	0	0	0	0
461	23.99	31.36	25.18	30.38	1	54	0	0	0	0	0	0	0	0	0	0	1	0	158.6	54.7	1.55	21.75	99	63	2580	87	2250	101	87	0	0	0	0	0	0	0	0
462	23.97	27.23	25.16	26.46	1	27	0	0	0	0	0	0	0	0	0	0	1	0	165.5	61.7	1.68	22.53	121	72	3160	79	2940	93	93	0	0	0	0	0	0	0	0
463	28.06	31.9	29.45	30.9	1	46	0	0	0	0	0	0	0	0	0	0	1	0	154.5	52.5	1.5	21.99	100	66	2740	90	2310	98	84	0	0	0	0	0	0	0	0
464	25.32	29.09	26.58	28.23	1	56	0	0	0	0	0	0	0	0	0	0	1	0	156.8	45.1	1.4	18.34	93	60	2560	87	2540	116	99	0	0	0	0	0	0	0	0
465	21.06	29.87	22.07	31.76	2	53	1	0	0	0	0	0	1	0	0	0	2	0	171.8	81.3	1.97	27.55	106	76	4940	110	4010	121	81	0	0	0	0	0	0	0	0
466	28.98	30.18	30.42	29.26	1	49	0	0	0	0	0	0	0	0	0	0	1	0	154.6	54.6	1.53	22.84	117	64	2440	82	2120	93	87	0	0	0	0	0	0	0	0
467	21.15	41.43	22.17	44.47	2	65	0	0	0	0	0	0	0	0	0	0	1	0	166	70.4	1.8	25.55	97	64	3570	95	2970	112	83	0	0	0	0	0	0	0	0
468	20.88	31.44	21.87	33.48	2	58	0	0	0	0	0	0	0	0	0	0	3	0	167.7	72.6	1.84	25.81	121	83	4180	103	3410	115	82	0	0	0	0	0	0	0	0
469	22.12	32.08	23.23	34.19	2	42	0	0	0	0	0	0	0	0	0	0	3	0	162.7	68.9	1.76	26.03	114	74	3500	84	3210	98	92	0	0	0	0	0	0	0	0
470	25.17	31.46	25.86	32.59	1	56	1	0	0	0	0	0	0	0	0	0	1	0	153.7	54.4	1.52	23.03	130	85	2570	95	1960	98	76	0	0	0	0	0	0	0	0
471	22.2	29.54	23.3	28.65	1	38	0	0	0	0	0	0	0	0	0	0	1	0	160.3	58.2	1.61	22.65	112	78	3100	89	2830	104	91	0	0	0	0	0	0	0	0
472	26.27	37.44	27.8	40.08	2	60	0	0	0	0	0	0	0	0	0	0	1	0	169.4	70.7	1.82	24.64	128	82	3090	74	2630	88	85	0	0	0	0	0	0	0	0
473	26.31	30.56	27.62	29.62	1	54	0	0	0	0	0	0	0	0	0	0	1	0	155.6	58.3	1.59	24.08	111	72	2870	100	2400	112	84	0	0	0	0	0	0	0	0
474	26.64	31.46	28.2	33.51	2	46	0	0	0	0	0	0	0	0	0	0	3	0	177	72.1	1.88	23.01	111	76	4500	90	3800	103	85	0	0	0	0	0	0	0	0
475	29.44	35.63	31.28	38.09	2	50	0	0	0	0	0	0	0	0	0	0	1	0	173	69.3	1.82	23.15	141	101	3940	86	2890	85	73	0	0	0	0	0	0	0	0
476	24.59	33.79	25.95	36.07	2	63	1	0	0	0	0	0	0	0	0	0	2	0	173.1	75.4	1.9	25.16	120	82	3450	81	2640	89	76	0	0	0	0	0	0	0	0
477	25.47	33.33	26.73	32.25	1	61	0	0	1	0	0	0	0	0	0	0		1	156.8	76.2	1.82	30.99	144	94	2650	94	2280	111	86	0	0	0	0	0	0	0	0
478	24.5	37.89	25.15	39.47	1	47	1	0	0	0	0	0	0	0	0	0	3	0	157.8	57.2	1.58	22.97	155	104	3210	102	2240	93	70	0	0	0	0	0	0	0	0
479	27.61	32.94	28.98	31.88	1	55	0	0	0	0	0	0	0	0	1	0	1	0	163.4	57.2	1.61	21.42	105	70	2830	89	2410	101	85	0	0	0	0	0	0	0	0
480	28.07	28.65	29.78	30.42	2	38	0	0	0	0	0	0	0	0	0	0	3	0	174	77.5	1.94	25.6	123	92	4020	87	4390	104	92	0	0	0	0	0	0	0	0
481	26.76	33.49	28.34	35.74	2	59	1	0	0	0	0	0	0	0	0	0	2	0	175.9	74.5	1.91	24.08	140	92	5090	113	4130	129	81	0	0	0	0	0	0	0	0
482	21.69	28.7	22.76	27.86	1	49	0	0	0	0	0	0	0	0	0	0	1	0	154.3	50.3	1.47	21.13	108	71	3390	113	2820	124	83	0	0	0	0	0	0	0	0
483	27.04	29.74	28.64	31.61	2	52	0	0	0	0	0	0	0	0	0	0	2	0	173.9	66.3	1.79	21.92	115	79	4600	98	3610	105	79	0	0	0	0	0	0	0	0
484	23.45	33.74	24.02	35.03	1	63	1	0	0	0	0	0	0	0	0	0	1	0	152.5	52.4	1.49	22.53	125	84	2570	101	2150	117	84	0	0	0	0	0	0	0	0
485	22.69	28.58	23.81	27.74	1	49	0	0	0	0	0	0	0	0	0	0	1	0	149.1	43.8	1.35	19.7	105	66	2230	81	1860	89	84	0	0	0	0	0	0	0	0
486	26.47	37.14	28.02	39.75	2	72	0	1	0	0	0	0	0	0	0	0	1	0	168.7	66.7	1.77	23.44	128	89	3070	82	2300	92	75	0	0	0	0	0	0	0	0
487	24.3	37.94	25.63	40.63	2	59	1	1	0	0	0	0	0	0	0	0	2	0	169.8	73.5	1.86	25.49	126	91	4440	106	3460	115	78	0	0	0	0	0	0	0	0
488	23.5	33.38	24.75	35.62	2	55	1	0	0	0	0	0	0	0	0	0	1	0	171.7	82.2	1.98	27.88	139	88	4420	103	3760	119	85	0	0	0	0	0	0	0	0
489	28.48	34.07	29.4	35.38	1	50	1	1	0	0	0	0	0	0	0	0	1	0	160.5	63.4	1.68	24.61	131	91	2730	86	2520	104	92	0	0	0	0	0	0	0	0
490	24.92	42.84	26.31	46.02	2	48	1	1	0	0	0	0	0	0	0	0	2	0	171.3	75.4	1.89	25.7	123	77	3870	86	2930	87	76	0	0	0	0	0	0	0	0
491	19.82	32.06	20.8	31.05	1	59	0	0	0	0	0	0	0	0	0	0		0	155.2	59.1	1.6	24.54	131	80	2750	100	2450	121	89	0	0	0	0	0	0	0	0
492	23.33	31.52	24.56	33.57	2	43	0	0	0	0	0	0	0	0	0	0	2	0	182	76.7	1.97	23.16	124	90	5190	97	4460	112	86	0	0	0	0	0	0	0	0
493	20.7	25.24	21.72	24.57	1	29	0	0	0	0	0	0	0	0	0	0	3	0	165.1	63.6	1.71	23.33	102	62	3520	90	3020	96	86	0	0	0	0	0	0	0	0
494	23.69	35.28	24.86	34.11	1	52	0	0	0	0	0	0	0	0	0	0	1	0	168.3	58.6	1.66	20.69	139	95	3840	110	2910	110	76	0	0	0	0	0	0	0	0
495	22.77	32.43	23.9	31.4	1	53	0	0	0	0	0	0	0	0	0	0	1	0	157.2	52.6	1.52	21.29	106	78	3000	100	2530	112	84	0	0	0	0	0	0	0	0
496	22.99	25.2	24.19	26.62	2	39	1	0	0	0	0	0	0	0	0	0	1	0	181.7	89.1	2.12	26.99	124	74						0	0	0	0	0	0	0	0
497	24.11	28.88	25.42	30.67	2	53	0	0	0	0	0	0	0	0	0	0	2	0	168	65.3	1.75	23.14	107	62	4130	98	3330	107	81	0	0	0	0	0	0	0	0
498	23.69	33.6	24.86	32.51	1	50	0	0	0	0	0	0	0	0	0	0	1	0	158.3	56.7	1.58	22.63	162	101	2880	94	2520	108	87	0	0	0	0	0	0	0	0
499	26.94	27.88	28.53	29.57	2	43	0	0	0	0	0	0	0	0	0	0	2	1	165.8	82.6	1.95	30.05	114	85	3930	91	3390	101	86	0	0	0	0	0	0	0	0
500	20.65	36.2	21.62	38.72	2	61	1	0	0	0	0	0	0	0	0	0	2	0	166.7	69	1.79	24.83	117	81	4100	106	3410	123	83	0	0	0	0	0	0	0	0
501	26.74	29.61	28.31	31.47	2	51	0	0	0	0	0	0	0	0	0	0	2	0	166.6	77.9	1.9	28.07	129	87	4250	104	3440	111	81	0	0	0	0	0	0	0	0
502	21.58	26.93	22.64	28.52	2	52	0	0	0	0	0	0	0	0	1	0	2	0	172.2	73.4	1.87	24.75	108	69	4570	101	3270	98	72	0	0	0	0	0	0	0	0
503	20.64	29	21.6	30.8	2	39	0	0	0	0	0	0	0	0	0	0	1	0	170.3	74.1	1.87	25.55	119	79	4300	91	3550	97	83	0	0	0	0	0	0	0	0
504	21.78	23.63	22.86	24.89	2	37	0	0	0	0	0	0	0	0	0	0	3	0	172.1	83.4	2	28.16	113	72	4470	91	3780	99	85	0	0	0	0	0	0	0	0
505	33.93	37.34	36.22	39.97	2	56	1	0	0	0	0	0	0	0	0	0	3	0	178.2	76.4	1.94	24.06	117	84	4190	89	3410	101	82	1	0	0	0	1	0	0	0
506	21.93	29.78	23.02	31.66	2	53	0	0	0	0	0	0	0	0	0	0	1	0	174.2	66.3	1.79	21.85	110	70	4510	97	3740	110	83	0	0	0	0	0	0	0	0
507	29.32	39.68	30.3	41.39	1	53	1	0	0	0	0	0	0	0	0	0	1	0	155.3	57.2	1.57	23.72	115	78	2860	99	2320	107	81	0	0	0	0	0	0	0	0
508	24.64	33.37	26	35.61	2	51	1	0	0	0	0	0	0	0	0	0	3	0	177.9	83.9	2.04	26.51	116	77	3540	73	2950	83	83	1	0	0	1	0	0	0	0
509	31.52	35.51	33.57	37.96	2	48	0	0	0	0	0	0	0	0	0	0	3	0	172.1	67.2	1.79	22.69	102	70	4490	97	3500	101	78	0	0	0	0	0	0	0	0
510	22.57	27.15	23.73	28.77	2	32	0	0	0	0	0	0	0	0	0	0	1	0	171.6	65.8	1.77	22.35	120	78	4570	94	3980	103	87	0	0	0	0	0	0	0	0
511	22.95	28.46	24.15	30.21	2	51	0	0	0	0	0	0	0	0	0	0	1	0	160.6	61.6	1.66	23.88	103	62	3900	102	2970	102	76	0	0	0	0	0	0	0	0
512	21.21	23.82	22.26	23.22	1	29	0	0	0	0	0	0	0	0	0	0	1	0	158.2	49.8	1.48	19.9	97	59	3070	86	2550	89	83	0	0	0	0	0	0	0	0
513	22.03	34.73	23.13	37.1	2	62	1	0	0	0	0	0	0	0	0	0	2	0	165.7	67.7	1.77	24.66	121	81	3130	82	2260	83	72	1	1	0	0	0	0	0	0
514	19.89	33.68	20.78	35.95	2	61	0	0	0	0	0	0	0	0	0	0	1	0	162.1	53.8	1.56	20.47	129	91						0	0	0	0	0	0	0	0
515	29.77	29.54	31.25	28.65	1	56	0	0	0	0	0	0	0	0	0	0	1	0	151.7	54.4	1.51	23.64	108	73	1680	65	1580	82	94	0	0	0	0	0	0	0	0
516	22.53	28.63	23.04	29.56	1	40	1	0	0	0	0	0	0	0	0	0	1	1	159.3	77.8	1.86	30.66	125	90	3310	97	2720	102	82	0	0	0	0	0	0	0	0
517	20.89	36.12	21.92	34.9	1	47	0	0	0	0	0	0	0	0	0	0	1	0	160.8	57.6	1.6	22.28	96	67	3020	92	2540	101	84	0	0	0	0	0	0	0	0
518	23.73	30.35	24.91	29.42	1	43	0	0	0	0	0	0	0	0	0	0	1	0	160.3	48.7	1.47	18.95	112	77	3040	91	2800	108	92	0	0	0	0	0	0	0	0
519	28.35	33.56	29.26	34.84	1	59	1	0	1	0	0	0	0	0	0	0	1	0	164.6	58.5	1.64	21.59	129	81	3310	103	2660	112	80	0	0	0	0	0	0	0	0
520	24.09	34.06	25.4	36.37	2	64	0	0	0	0	0	0	0	0	0	0	2	0	163	64.6	1.71	24.31	130	80	3470	95	2990	116	86	0	0	0	0	0	0	0	0
521	23.7	31.03	24.87	30.07	1	52	0	0	0	0	0	0	0	0	0	0	1	0	158.1	61.9	1.65	24.76	159	110	2440	80	2050	90	84	0	0	0	0	0	0	0	0
522	20.84	27.28	21.82	28.91	2	52	0	0	0	0	0	0	0	0	0	0	1	0	172	73.3	1.87	24.78	129	79	3690	82	3120	94	84	0	0	0	0	0	0	0	0
523	26.98	31.79	28.32	30.79	1	56	0	0	0	0	0	0	0	0	0	0	1	0	149.6	53.2	1.49	23.77	102	72	2230	86	1890	99	85	0	0	0	0	0	0	0	0
524	20.92	28.78	21.91	30.56	2	46	1	0	0	0	0	0	0	0	0	0	2	0	163.1	75.2	1.85	28.27	117	62	3330	81	3050	97	92	0	0	0	0	0	0	0	0
525	23.68	29.25	24.27	30.23	1	60	1	0	0	0	0	0	0	1	0	0	1	0	146.2	48.8	1.41	22.83	105	64	2600	115	2400	146	92	0	0	0	0	0	0	0	0
526	25.2	29.85	26.45	28.95	1	59	0	0	0	0	0	0	0	0	0	0	1	0	156.7	54.1	1.53	22.03	111	71	2540	93	2300	114	90	0	0	0	0	0	0	0	0
527	22.19	26.87	23.29	26.12	1	42	0	0	0	0	0	0	0	0	0	0	1	0	154	60.3	1.61	25.43	112	63	2900	92	2670	109	92	0	0	0	0	0	0	0	0
528	20.96	31.64	22	30.65	1	62	0	0	0	0	0	0	0	0	0	0	2	0	154.3	42.8	1.35	17.98	143	74	2480	93	2250	116	91	0	0	0	0	0	0	0	0
529	23.55	34.73	24.72	33.58	1	60	0	0	0	1	0	0	0	0	0	0	1	0	155.3	55.7	1.55	23.09	118	74	2830	104	2190	110	77	0	0	0	0	0	0	0	0
530	31.35	35.21	33.39	37.63	2	57	1	0	0	0	0	0	0	0	0	0	1	0	155.6	63.9	1.66	26.39	119	74	3420	102	2790	110	81	0	0	0	0	0	0	0	0
531	19.73	26.62	20.6	28.18	2	49	0	0	0	0	0	0	0	0	0	0	1	0	166.4	61.1	1.68	22.07	98	60	4210	101	3610	114	86	0	0	0	0	0	0	0	0
532	23.35	34.73	24.51	33.58	1	56	0	0	0	0	0	0	0	0	0	0	1	0	152.3	46.2	1.4	19.92	103	67	2610	97	1900	95	73	0	0	0	0	0	0	0	0
533	22.82	30.02	23.57	31.34	2	59	0	0	0	0	0	0	0	0	0	0	2	0	172.6	74.5	1.89	25.01	115	81	3580	82	2610	84	73	0	0	0	0	0	0	0	0
534	22.79	27.2	23.53	28.3	2	46	0	0	0	0	0	0	0	0	0	0	1	0	170.2	70.9	1.83	24.48	135	85	3700	82	3330	97	90	0	0	0	0	0	0	0	0
535	27.61	31.04	28.98	30.08	1	56	0	0	0	0	0	0	0	0	0	0	1	0	158.3	57.1	1.58	22.79	136	92	2740	93	2330	106	85	0	0	0	0	0	0	0	0
536	24.73	33.33	25.63	34.92	2	43	0	0	0	0	0	0	0	0	0	0	1	0	165.9	63.6	1.71	23.11	104	70	4320	100	3400	102	79	0	0	0	0	0	0	0	0
537	19.44	22.89	20.4	22.34	1	42	0	0	0	0	0	0	0	0	0	0	1	0	161.4	52.5	1.53	20.15	102	65	3210	95	2780	106	86	0	0	0	0	0	0	0	0
538	23.9	30.53	24.73	31.89	2	43	0	1	0	0	0	0	0	0	0	0	1	0	176.7	77.9	1.96	24.95	135	95	4550	93	4150	112	91	0	0	0	0	0	0	0	0
539	23.66	28.8	24.83	27.95	1	56	0	0	0	0	0	0	0	0	0	0	1	0	152.4	53.2	1.5	22.91	109	66	2400	89	2030	101	85	0	0	0	0	0	0	0	0
540	27.85	34.66	29	36.35	2	60	0	0	0	0	0	0	0	0	0	0	3	0	172.6	73.9	1.88	24.81	111	73	3780	87	3190	104	84	0	0	0	0	0	0	0	0	53	37	56	19	26
541	29.83	28.62	31.14	29.83	2	59	0	0	0	0	0	0	0	0	0	0	2	0	170.4	68.5	1.8	23.59	105	67	4320	103	3220	107	75	0	0	0	0	0	0	0	0
542	20.56	30.59	21.12	31.96	2	44	0	0	0	0	0	0	0	0	0	0	3	0	176.1	72	1.88	23.22	122	81	4780	98	3980	108	83	0	0	0	0	0	0	0	0
543	25.07	33.87	26.31	32.77	1	47	0	0	0	0	0	0	0	0	0	0	1	0	161.1	54	1.55	20.81	95	67	3090	95	2510	100	81	0	0	0	0	0	0	0	0
544	22.99	27.82	24.13	27.02	1	52	0	0	0	0	0	0	0	0	0	0	2	0	157.4	58.7	1.6	23.69	113	79	2760	91	2380	104	86	0	0	0	0	0	0	0	0
545	20.93	31.22	21.52	32.64	2	51	0	0	0	0	0	0	0	0	0	1	3	0	161.1	60.8	1.65	23.43	102	66	3550	93	2830	97	80	0	0	0	0	0	0	0	0
546	25.63	32.77	26.6	34.31	2	47	0	0	0	0	0	0	0	0	0	0	1	0	171.4	73	1.86	24.85	123	83	4510	100	4160	122	92	0	0	0	0	0	0	0	0
547	27.29	34.09	28.39	35.74	2	39	0	0	0	0	0	0	0	0	0	0	1	0	168.9	84.4	1.99	29.59	123	81	4290	91	3640	100	85	0	0	0	0	0	0	0	0
548	20.78	29.82	21.81	28.92	1	44	0	0	0	0	0	0	0	0	0	0	3	0	149.3	39.8	1.28	17.86	97	70	2540	88	2210	99	87	0	0	0	0	0	0	0	0	43	30	61	20.6	21
549	25.62	36.83	26.59	38.7	2	57	0	0	0	0	0	0	0	0	0	0	3	0	182.2	92.4	2.16	27.83	111	82	3980	80	3380	95	85	0	0	0	0	0	0	0	0
550	31.49	36.96	32.93	38.84	2	42	0	0	0	0	0	0	0	0	0	0	1	0	174.8	79.2	1.96	25.92	114	79	4280	87	3660	98	85	0	0	0	0	0	0	0	0
551	27.34	32.86	28.45	34.41	2	59	0	0	0	0	0	0	0	0	0	0	3	0	168.3	74.4	1.86	26.27	116	76	4400	109	3630	124	82	0	0	0	0	0	0	0	0
552	26.34	28.44	27.65	27.61	1	47	0	0	0	0	0	0	0	0	0	0	1	0	158.5	63.8	1.68	25.4	93	59	2710	86	2240	93	82	0	0	0	0	0	0	0	0	49	31	69	23.1	33
553	21.22	26.91	22.27	26.15	1	63	0	0	0	0	0	0	0	0	0	0	1	0	156	52.3	1.51	21.49	106	70	2400	90	2140	111	89	0	0	0	0	0	0	0	0
554	20.72	24.52	21.75	23.88	1	40	0	0	0	0	0	0	0	0	0	0	1	0	156.1	46.9	1.43	19.25	84	49	2710	85	2410	97	89	0	0	0	0	0	0	0	0
555	24.91	34.25	26.15	33.13	1	50	0	0	0	0	0	0	0	0	0	0	1	0	155.9	50.7	1.48	20.86	135	83	2710	91	2450	109	91	0	0	0	0	0	0	0	0
556	25.28	30.1	26.22	31.43	2	53	1	0	0	0	0	0	0	0	0	0	3	0	163.7	80.3	1.91	29.97	108	76	3370	86	2700	92	80	0	0	0	0	0	0	0	0
557	25.27	29.41	26.52	28.53	1	46	0	0	0	0	0	0	0	0	0	0	1	0	156.8	57.4	1.58	23.35	103	68	3100	98	2610	107	84	0	0	0	0	0	0	0	0
558	23.44	26.08	24.6	25.37	1	53	0	0	0	0	0	0	0	0	0	0	1	0	159.2	56	1.57	22.1	97	58	2510	80	2050	87	82	0	0	0	0	0	0	0	0
559	25.33	29.92	26.59	29.01	1	62	0	0	1	1	0	0	0	0	0	0	1	0	161	66.4	1.72	25.62	136	78	2610	90	1830	86	70	0	0	0	0	0	0	0	0
560	21.66	36.78	22.31	38.64	2	64	0	0	1	0	0	0	0	0	0	0	2	0	169.3	70	1.81	24.42	129	73	3440	85	2780	97	81	0	0	0	0	0	0	0	0	52	32	72	23.7	25
561	24.18	30.38	25.03	31.73	2	48	0	0	0	0	0	0	0	0	0	0	2	0	176.8	87.4	2.07	27.96	103	74	4250	86	3620	99	85	0	0	0	0	0	0	0	0
562	27.01	32.8	28.35	31.75	1	50	0	0	0	0	0	0	0	0	0	0	1	0	160.4	71.4	1.78	27.75	111	74	2780	87	2450	101	88	0	0	0	0	0	0	0	0
563	30.28	31.43	31.62	32.86	2	49	0	0	0	0	0	0	0	0	0	0	2	0	175.3	75.6	1.92	24.6	132	97	4120	87	3540	101	86	0	0	0	0	0	0	0	0
564	26.78	32.7	27.84	34.24	2	55	1	0	0	0	0	0	0	0	0	0	3	1	175.1	98.3	2.19	32.06	114	77	3480	76	2660	80	76	0	0	0	0	0	0	0	0
565	20.33	30.1	21.34	29.19	1	58	0	0	0	0	0	0	0	0	0	0	1	0	152.9	55.4	1.53	23.7	131	78	2830	107	2460	125	87	0	0	0	0	0	0	0	0	49	32	67	29.1	23
566	28.88	41.4	30.11	43.63	2	64	0	0	0	0	0	0	0	0	0	0	2	0	159.7	66.8	1.72	26.19	116	73	3290	95	2860	115	87	0	0	0	0	0	0	0	0
567	24.89	31.44	26.12	30.46	1	52	0	0	0	0	0	0	0	0	0	0	1	0	160.4	73.1	1.8	28.41	106	67	3070	98	2790	118	91	0	0	0	0	0	0	0	0
568	28.7	35.67	29.92	37.44	2	60	0	0	1	0	0	0	0	0	0	0	2	0	167.8	73.4	1.85	26.07	116	78	3830	95	3100	107	81	0	0	0	0	0	0	0	0	52	33	69	26	26
569	25.74	32.42	27.02	31.39	1	48	0	0	0	0	0	0	0	0	0	0	1	0	153.5	59.9	1.6	25.42	114	80	2460	85	2420	110	98	0	0	0	0	0	0	0	0
570	34.23	40.13	35.89	42.26	2	48	1	0	0	0	0	0	0	0	0	0	3	0	179.8	81.7	2.02	25.27	122	95	4410	87	3360	90	76	1	0	1	0	0	0	0	0	53	35	66	20.2
571	20.18	32.68	20.71	34.21	2	45	0	0	0	0	0	0	0	0	0	0	3	0	169.5	46.1	1.47	16.05	94	71	4150	91	3780	109	91	0	0	0	0	0	0	0	0
572	25.17	31.65	26.1	33.1	2	67	1	1	0	0	0	0	0	0	0	0	3	0	163.9	59.1	1.64	22	144	83	3510	95	3130	122	89	0	0	0	0	0	0	0	0	49	36	56	15.7	26
573	26.31	29.22	27.62	28.35	1	43	0	0	0	0	0	0	0	0	0	0	1	0	157.7	58.2	1.6	23.4	131	87	2930	90	2400	96	82	0	0	0	0	0	0	0	0
574	24.08	35.33	24.93	37.08	2	58	1	0	0	0	0	0	0	0	0	0	2	0	171.4	73.2	1.87	24.92	109	71	4340	103	3550	117	82	0	0	0	0	0	0	0	0
575	22.99	27.69	23.75	28.83	2	31	0	0	0	0	0	0	0	0	0	0	1	1	177.8	98.8	2.21	31.25	113	65	4610	86	3900	93	85	0	0	0	0	0	0	0	0
576	22.08	29.16	22.77	30.41	2	47	0	0	0	0	0	0	0	0	0	0	3	0	174	56.6	1.65	18.69	110	78	4040	84	2870	80	71	0	0	0	0	0	0	0	0
577	25.41	33.12	26.36	34.69	2	54	0	0	0	0	0	0	0	0	0	0	1	0	175.6	62.3	1.74	20.2	99	66	4510	98	3590	107	80	0	0	0	0	0	0	0	0
578	26.2	32.82	27.5	31.77	1	59	0	0	0	0	0	0	0	0	0	0	1	0	160.7	59.3	1.63	22.96	112	69	2930	99	2680	122	91	0	0	0	0	0	0	0	0
579	23.77	29.38	24.59	30.65	2	43	0	0	0	0	0	0	0	1	0	0	1	0	184.6	63.8	1.81	18.72	112	73	4920	92	4650	117	95	0	0	0	0	0	0	0	0
580	25.42	29.87	26.68	28.97	1	57	0	0	0	0	0	0	0	0	0	0	1	0	149.5	41.5	1.31	18.57	113	65	2340	91	1960	104	84	0	0	0	0	0	0	0	0
581	20.81	21.73	21.84	21.23	1	31	0	0	0	0	0	0	0	0	0	0	1	0	160.1	57.1	1.59	22.28	99	64	3180	87	2470	85	78	0	0	0	0	0	0	0	0
582	21.43	31.77	22.06	33.23	2	49	0	0	0	0	0	0	0	0	0	0	3	0	176.6	74	1.91	23.73	116	75	4260	90	3500	99	82	0	0	0	0	0	0	0	0
583	24.59	37.03	25.24	38.55	1	56	1	0	0	0	0	0	0	1	0	0	1	0	145	54.3	1.48	25.83	135	88	1950	83	1700	98	87	1	0	0	0	0	0	0	0
584	28.83	32.01	30.26	31	1	48	0	0	0	0	0	0	0	0	0	0	1	0	164.7	62.9	1.7	23.19	105	67	3300	95	2450	92	74	0	0	0	0	0	0	0	0
585	25.27	31.88	26.52	30.88	1	63	0	0	0	0	0	0	0	0	0	0	1	0	159.2	47.2	1.44	18.62	98	64	2810	98	2310	110	82	0	0	0	0	0	0	0	0
586	21.1	27.27	21.71	28.37	2	69	0	0	0	0	0	0	0	0	0	0	2	0	166.4	57.3	1.63	20.69	108	74	3370	92	2520	100	75	1	1	0	0	0	0	0	0
587	27.78	33.5	28.92	35.1	2	35	0	0	0	0	0	0	0	0	1	0	2	0	167.9	77	1.9	27.31	133	96	4090	88	3470	94	85	0	0	0	0	0	0	0	0
588	20.33	32.02	21.34	31.01	1	45	0	0	0	0	0	0	0	0	0	0	1	0	152.2	54.9	1.52	23.7	95	66	2740	92	2440	107	89	0	0	0	0	0	0	0	0
589	21.75	42.63	22.2	44.54	1	58	1	0	0	0	0	0	0	0	0	0	1	0	152.2	48.4	1.43	20.89	119	89	2490	94	2250	115	90	0	0	0	0	0	0	0	0
590	21.08	23.3	22.12	22.73	1	43	0	0	0	0	0	0	0	0	0	0	1	0	152.8	49.4	1.45	21.16	107	68	3230	107	2900	124	90	0	0	0	0	0	0	0	0
591	22.88	39.05	23.41	40.71	1	51	1	0	0	0	0	0	0	0	0	0	1	0	162	67.5	1.74	25.72	104	74	2850	87	2410	97	84	0	0	0	0	0	0	0	0
592	25.44	28.48	26.7	27.65	1	50	0	0	0	0	0	0	0	0	0	0	1	0	163.5	55.2	1.58	20.65	129	74	2890	87	2550	101	88	0	0	0	0	0	0	0	0
593	23.08	29.8	23.85	31.1	2	41	0	0	0	0	0	0	0	0	0	0	3	0	178.5	82.5	2.02	25.89	145	94	4920	97	4080	105	83	0	0	0	0	0	0	0	0
594	28.22	32.84	29.4	34.39	2	52	0	0	0	0	0	0	0	0	0	0	2	0	164.8	63.3	1.7	23.31	138	81	3720	91	3120	102	84	0	0	0	0	0	0	0	0
595	23.81	29.91	24.99	29	1	38	0	0	0	0	0	0	0	0	0	0	1	0	159.9	56.6	1.59	22.14	110	75	3120	90	2270	83	73	0	0	0	0	0	0	0	0
596	22.29	36.74	22.99	38.6	2	53	0	0	0	0	0	0	0	0	0	0		0	172.7	62.9	1.74	21.09	117	88	3930	87	2970	90	76	0	0	0	0	0	0	0	0
597	26.7	37.7	27.76	39.64	2	64	0	0	0	0	0	0	0	0	0	0	2	0	159.2	75	1.82	29.59	128	91	2870	82	2420	97	84	0	0	0	0	0	0	0	0
598	24.86	28.79	25.77	30.01	2	43	0	0	0	0	0	0	0	0	0	0	2	0	165.3	72	1.82	26.35	125	85	4020	93	3550	106	88	0	0	0	0	0	0	0	0
599	26.94	29.42	28.02	30.69	2	39	0	0	0	0	0	0	0	0	0	0	3	0	181.2	76.7	1.96	23.36	111	77	4490	85	3840	95	86	0	0	0	0	0	0	0	0
600	23.7	30.31	24.52	31.65	2	51	0	0	0	0	0	0	0	0	0	0	1	0	167.1	71.2	1.82	25.5	121	78	3490	82	3000	94	86	0	0	0	0	0	0	0	0
601	20.96	23.59	22	23	1	37	0	0	0	0	0	0	0	0	0	0	1	0	160.9	53	1.54	20.47	105	70	3010	86	2700	98	90	0	0	0	0	0	0	0	0
602	24	27.12	25.19	26.35	1	46	0	0	0	0	0	0	0	0	0	0	1	0	158.7	51.1	1.5	20.29	102	67	2870	90	2580	106	90	0	0	0	0	0	0	0	0
603	23.22	28.37	24.37	27.54	1	49	0	0	0	0	0	0	0	0	0	0	1	0	157.6	53.9	1.54	21.7	111	84	2450	79	2130	90	87	0	0	0	0	0	0	0	0
604	24.66	29.24	25.88	28.37	1	49	0	0	0	0	0	0	0	0	0	0	1	0	155.3	62.6	1.64	25.96	105	59	2520	85	2150	94	85	0	0	0	0	0	0	0	0
605	22.42	29.53	23.53	28.64	1	50	0	0	1	0	0	0	0	0	0	0	1	0	167.4	59.1	1.66	21.09	109	72	3620	102	2840	106	79	0	0	0	0	0	0	0	0
606	25.08	33.62	26.01	35.23	2	44	0	0	0	0	0	0	0	0	0	0	1	0	163.4	73.1	1.82	27.38	125	91	3480	84	2570	80	74	0	0	0	0	0	0	0	0
607	28.04	30.31	29.2	31.65	2	71	0	1	0	0	0	0	0	0	0	1	2	0	157.6	49.9	1.48	20.09	121	71	3120	99	2250	104	72	0	0	0	0	0	0	0	0
608	25.93	26.7	26.92	27.76	2	45	0	0	0	0	0	0	0	0	0	0	2	0	160.5	61.8	1.66	23.99	122	89	3650	92	3200	103	88	0	0	0	0	0	0	0	0
609	24.5	30.61	25.38	31.98	2	49	0	0	0	0	0	0	0	0	0	0	3	0	174.6	76.6	1.93	25.13	114	75	3830	81	3360	95	88	0	0	0	0	0	0	0	0
610	23.22	30.58	24.37	29.64	1	53	0	0	0	0	0	0	0	0	0	0	2	0	153.4	42.8	1.35	18.19	93	60	2600	94	2170	104	84	0	0	0	0	0	0	0	0
611	31.32	34.61	32.75	36.3	2	60	1	0	0	0	0	0	0	0	0	0		0	158.5	69.2	1.75	27.55	125	86	4190	122	3450	137	82	0	0	0	0	0	0	0	0
612	25.13	32.34	25.82	33.53	1	64	1	0	0	0	0	0	0	0	0	1	1	0	153.2	50.1	1.46	21.35	114	72	2260	90	1960	108	87	0	0	0	0	0	0	0	0
613	27.06	31.84	28.14	33.31	2	51	0	1	1	0	0	0	0	0	0	0	2	0	170.6	73.1	1.86	25.12	113	83	3760	86	3480	106	93	0	0	0	0	0	0	0	0
614	23.79	31.17	24.61	32.58	2	41	0	0	0	0	0	0	0	0	0	0	3	0	166	72.1	1.82	26.16	113	78	3960	91	2960	87	75	0	0	0	0	0	0	0	0
615	32.73	40.15	34.36	38.73	1	47	0	0	0	0	0	0	0	0	0	0	1	0	165.2	57.8	1.63	21.18	88	55	2860	82	2380	89	83	0	0	0	0	0	0	0	0	48	25	82	40.6	28
616	24.21	29.9	25.07	31.21	2	48	0	0	0	0	0	0	0	0	0	0	3	0	170.4	77.8	1.92	26.79	130	88	3750	84	2920	87	78	0	0	0	0	0	0	0	0
617	22.79	33.91	23.92	32.8	1	65	0	0	0	0	0	0	0	0	1	0	1	0	155.7	63.7	1.66	26.28	121	74	3080	118	2510	134	81	0	0	0	0	0	0	0	0
618	21.95	34.01	22.63	35.65	2	63	0	0	0	0	0	0	0	0	0	0	2	0	162.2	60.8	1.66	23.11	115	90	3130	86	2480	95	79	1	0	0	0	0	0	0	0
619	31.52	31.63	32.96	33.08	2	42	0	0	0	0	0	0	0	0	0	0	2	1	173.3	115.7	2.36	38.52	116	84	3680	77	3200	88	87	0	0	0	0	0	0	0	0
620	24.25	29.7	25.45	28.81	1	50	0	0	0	0	0	0	0	0	0	0	1	0	166	60.8	1.67	22.06	113	65	3000	88	2150	83	72	0	0	0	0	0	0	0	0
621	25.82	30.39	27.1	29.46	1	39	0	0	0	0	0	0	0	0	0	0	1	0	163.4	58.2	1.63	21.8	106	73	3960	111	3360	120	85	0	0	0	0	0	0	0	0
622	26.55	31.17	27.59	32.58	2	52	0	0	0	0	0	0	0	0	0	1	2	0	166.2	71.5	1.82	25.88	105	71	3840	94	2980	98	78	0	0	0	0	0	0	0	0
623	20.52	26.37	21.54	25.64	1	61	0	0	0	0	0	0	0	0	0	0	1	0	149.3	45.7	1.38	20.5	92	52	2630	107	2180	121	83	0	0	0	0	0	0	0	0
624	22.96	23.54	24.1	22.95	1	45	0	0	0	0	0	0	0	0	0	0	1	0	155.8	48.3	1.45	19.9	106	70	2760	89	2690	114	98	0	0	0	0	0	0	0	0
625	35.48	33.99	36.89	35.3	1	60	1	0	1	0	0	0	0	0	0	0	1	0	159.1	51.1	1.5	20.19			2410	82	2070	95	86	0	0	0	0	0	0	0	0
626	25.15	30.01	26.4	29.1	1	59	0	0	0	0	0	0	0	0	0	0	1	0	158.1	57.4	1.59	22.96	102	66	2810	98	2260	107	80	0	0	0	0	0	0	0	0
627	26.81	37.01	27.87	38.89	2	62	0	0	0	0	0	0	0	0	0	0	2	0	171.2	63.2	1.73	21.56	113	74	3280	80	2560	88	78	0	0	0	0	0	0	0	0
628	26.12	26.49	27.42	25.76	1	37	0	0	0	0	0	0	0	0	0	0	1	0	159.4	51.3	1.51	20.19	102	67	2820	81	2490	90	88	0	0	0	0	0	0	0	0
629	27.97	31.19	28.86	32.3	1	63	1	1	0	0	0	0	0	1	0	0	1	0	152.5	53.1	1.5	22.83	155	81	2030	80	1590	87	78	0	0	0	0	0	0	0	0
630	24.09	25.64	24.94	26.61	2	39	0	0	0	0	0	0	0	0	0	0	1	0	168.8	58.9	1.66	20.67	120	90						0	0	0	0	0	0	0	0
631	23.06	29.09	23.82	30.34	2	48	0	0	0	0	0	0	0	0	0	0	2	0	173.1	67.1	1.8	22.39	112	76	3690	80	2960	86	80	0	0	0	0	0	0	0	0
632	23.86	34.83	24.69	36.54	2	71	1	0	0	0	0	0	0	0	0	0	3	0	167.7	53.9	1.58	19.17	155	95	3770	101	3020	119	80	0	0	0	0	0	0	0	0
633	20.41	33.08	21.42	32.02	1	48	0	0	0	0	0	0	0	0	0	0	1	0	157.9	59.6	1.62	23.9	118	75	2650	85	2340	98	88	0	0	0	0	0	0	0	0
634	29.06	35.72	30.3	37.5	2	39	0	0	1	0	0	0	0	0	0	0	3	0	161.8	75.3	1.84	28.76	131	96	3360	79	2940	87	88	0	0	0	0	0	0	0	0
635	29.58	36.3	30.87	38.12	2	55	0	0	0	0	0	0	0	0	0	0	2	0	173.3	84.1	2.01	28	110	81	3780	85	3260	101	86	0	0	0	0	0	0	0	0
636	27.27	28.94	28.37	30.18	2	38	0	0	0	0	0	0	0	0	0	0	1	1	168.9	100.8	2.17	35.33	130	97	4130	87	3390	92	82	0	0	0	0	0	0	0	0
637	27.07	31.15	28.41	30.18	1	55	0	0	0	0	0	0	0	0	0	0	1	0	150.9	60.7	1.6	26.66	125	64	2630	100	2080	107	79	0	0	0	0	0	0	0	0
638	20.41	29.38	21.42	28.5	1	48	0	0	0	0	0	0	0	0	0	0	1	0	158.4	53.1	1.53	21.16	133	93	2970	95	2780	116	94	0	0	0	0	0	0	0	0	43	26	73	17.6	21
639	23.77	30.54	24.59	31.9	2	57	0	0	0	0	0	0	0	0	0	0	2	0	166.7	76.3	1.88	27.46	118	80	4410	111	3490	120	79	0	0	0	0	0	0	0	0
640	20.06	25.42	20.58	26.37	2	51	0	0	0	0	0	0	0	0	0	0	2	0	176.6	71	1.87	22.77	116	69	3360	71	2160	62	64	1	0	0	1	0	0	0	0	48	29	73	20.8	27
641	24.89	35.98	25.8	37.78	2	60	1	0	0	0	0	0	0	0	0	0	1	0	168.5	65.9	1.76	23.21	136	84	4370	108	3920	135	90	0	0	0	0	0	0	0	0
642	32.73	35.53	34.27	37.29	2	54	1	1	0	0	0	0	0	0	0	0	2	0	176.4	85.3	2.04	27.41	119	77						0	0	0	0	0	0	0	0	46	29	70	25.3	28
643	22.84	33.13	23.59	34.7	2	60	0	0	0	0	0	0	0	0	0	0	1	0	171.2	75.5	1.89	25.76	129	78	3330	80	2860	96	86	0	0	0	0	0	0	0	0
644	20.57	26	21.59	25.29	1	43	0	0	0	0	0	0	0	0	0	0	3	0	160.8	50.3	1.5	19.45	95	61	3500	104	2760	106	79	0	0	0	0	0	0	0	0
645	25.6	29.87	26.87	28.97	1	47	0	0	0	0	0	0	0	0	0	0	1	0	150.2	58.2	1.56	25.8	134	96	2600	93	2180	101	84	0	0	0	0	0	0	0	0
646	25.71	30.26	26.99	29.34	1	55	0	0	0	0	0	0	0	0	0	0	1	0	156.3	51.3	1.49	21	116	76	2780	98	2410	113	87	0	0	0	0	0	0	0	0
647	27.13	31.19	28.22	32.61	2	39	0	0	0	0	0	0	0	0	0	0	1	0	174.9	70.3	1.85	22.98	123	88	4630	93	3960	103	85	0	0	0	0	0	0	0	0
648	22.34	27.09	23.45	26.33	1	44	0	0	0	0	0	0	0	0	0	0	1	0	161.4	55.3	1.57	21.23	120	62	3500	105	2730	106	78	0	0	0	0	0	0	0	0
649	24.16	34.71	25.36	33.56	1	43	0	0	0	0	0	0	0	0	0	0	1	0	160.2	65.1	1.7	25.37	99	69	3240	96	2660	102	82	0	0	0	0	0	0	0	0
650	26.7	32.77	28.02	31.72	1	59	0	0	0	0	0	0	0	0	0	0	1	0	158.7	60.9	1.64	24.18	137	84	2790	98	2650	125	95	0	0	0	0	0	0	0	0
651	31.32	33.87	32.75	35.5	2	47	0	0	0	0	0	0	0	0	0	0	1	0	179.4	80.3	2	24.95	114	86	3960	80	3450	94	87	0	0	0	0	0	0	0	0
652	18.07	32.04	18.96	31.03	1	48	0	0	0	0	0	0	0	0	0	0	1	0	158.9	50.5	1.49	20	128	83	2570	79	2210	89	86	0	0	0	0	0	0	0	0
653	24.86	32.29	26.09	31.27	1	52	0	0	0	0	0	0	0	0	0	0	1	0	162	61.7	1.67	23.51	115	81	2710	83	2150	87	79	0	0	0	0	0	0	0	0
654	24.08	26.3	24.93	27.32	2	30	0	0	0	0	0	0	0	0	0	0	1	0	181.1	69.3	1.87	21.13	111	58	5070	92	4150	96	82	0	0	0	0	0	0	0	0
655	22.81	35.8	23.55	37.58	2	61	0	0	0	0	0	0	0	0	0	0	3	0	158.9	50.6	1.49	20.04	104	64	3080	86	2340	91	76	0	0	0	0	0	0	0	0
656	23.6	30.96	24.41	32.36	2	47	1	0	0	0	0	0	0	0	0	0	2	0	177.1	79.9	1.98	25.47	113	77	4500	91	3740	102	83	0	0	0	0	0	0	0	0
657	24.43	32.97	25.64	31.91	1	55	0	0	0	0	0	0	0	1	0	0	1	0	159.4	57.4	1.59	22.59	114	79	3140	102	2470	107	79	0	0	0	0	0	0	0	0
658	23.73	29.37	24.55	30.64	2	50	0	0	0	0	0	0	0	0	0	0	1	0	168.9	69.6	1.81	24.4	118	72	4170	94	3590	109	86	0	0	0	0	0	0	0	0
659	24.71	26.86	25.94	26.11	1	44	0	0	0	0	0	0	0	0	0	0	1	0	161.3	65.1	1.71	25.02	116	73	2990	90	2590	101	87	0	0	0	0	0	0	0	0
660	23.08	35.22	22.22	33.9	1	63	0	0	0	0	0	0	0	0	0	0	1	0	150.1	60.9	1.59	27.03	106	62	2090	86	1900	109	91	0	0	0	0	0	0	0	0
661	25.2	34.8	26.14	36.5	2	59	0	0	0	0	0	0	0	0	0	0	3	0	173	81.4	1.98	27.2	106	74	3810	88	2850	92	75	1	0	1	0	0	0	0	0
662	22.04	30.65	22.72	32.02	2	48	0	0	0	0	0	0	0	0	0	0	3	0	173.2	53.4	1.6	17.8	106	78	4180	90	3260	94	78	0	0	0	0	0	0	0	0
663	25.68	36.23	26.65	38.05	2	67	1	1	0	0	0	0	0	0	0	0	3	0	164.4	67.4	1.75	24.94	151	81	2930	79	2030	79	69	1	0	1	0	0	0	0	0	46	27	75	28.5	24
664	21.04	26.17	21.44	26.93	1	44	1	0	0	0	0	0	0	0	0	0	1	0	152.4	44.6	1.37	19.2	115	79	2540	83	2430	102	96	0	0	0	0	0	0	0	0
665	22.83	27.17	23.58	28.26	2	47	1	0	0	0	0	0	0	0	0	0	1	0	162.6	62.6	1.68	23.68	123	93	4090	101	3120	100	76	0	0	0	0	0	0	0	0
666	26.46	32.78	25.67	31.14	1	53	0	0	0	0	0	0	0	0	0	0	1	0	160.6	51.2	1.51	19.85	139	80	2780	89	2320	99	83	0	0	0	0	0	0	0	0	45	28	71	28.1	24
667	20.35	32.79	20.9	34.33	2	57	0	0	0	0	0	0	0	0	0	0	2	0	162.4	57.7	1.61	21.88	119	76	3430	90	2440	87	71	0	0	0	0	0	0	0	0
668	22.48	25.2	23.2	26.14	2	45	0	0	0	0	0	0	0	0	0	0	3	0	172.6	57.4	1.66	19.27	115	70	3880	83	3290	93	85	1	0	1	0	0	0	0	0
669	22.94	32.87	23.7	34.42	2	54	0	0	0	0	0	0	0	0	0	0	1	0	172.4	73.2	1.87	24.63	112	78	4110	92	3480	106	85	0	0	0	0	0	0	0	0
670	25.31	33.42	27.2	34.55	1	53	0	0	0	0	0	0	0	1	0	0	1	0	155.4	59.7	1.61	24.72	116	77	2760	96	2410	111	87	0	0	0	0	0	0	0	0
671	26.32	29.35	28.24	30.36	1	47	0	0	0	0	0	0	0	0	0	0	1	0	152.6	56.5	1.55	24.26	88	61	2810	96	2520	113	90	0	0	0	0	0	0	0	0
672	25.91	27.78	26.9	28.92	2	39	0	0	0	0	0	0	0	0	0	0	3	0	177.3	74.6	1.92	23.73	110	79	5280	103	4430	113	84	0	0	0	0	0	0	0	0
673	23.52	26.65	25.36	27.58	1	31	0	0	0	0	0	0	0	0	0	0	1	0	163.2	55.5	1.59	20.84	121	82	3260	87	2820	94	87	0	0	0	0	0	0	0	0
674	25.92	33.7	28.07	35.72	1	66	0	1	0	0	0	0	0	0	0	0	1	0	150.3	61.4	1.6	27.18	118	83	2130	90	1860	112	88	0	0	0	0	0	0	0	0
675	22.64	29.15	21.79	28.94	1	47	0	0	0	0	0	0	0	0	0	0	1	0	158.7	64.2	1.68	25.49	111	81	3050	97	2550	106	84	0	0	0	0	0	0	0	0
676	20.3	27.97	21.52	29.09	1	46	0	0	0	0	0	0	0	1	0	0	1	0	158.5	54.6	1.55	21.73	99	59	2740	86	2340	96	86	0	0	0	0	0	0	0	0
677	25.59	28.56	27.49	29.55	1	47	0	0	0	0	0	0	0	0	0	0	1	0	160.3	57.9	1.61	22.53	113	75	3580	110	3160	126	88	0	0	0	0	0	0	0	0
678	28.65	33.82	29.59	35.12	1	62	1	1	0	0	0	0	0	0	0	0	1	0	159.5	67.4	1.73	26.49	131	86	2210	76	1810	85	82	0	0	0	0	0	0	0	0
679	26.56	33.44	28.49	34.57	1	38	0	0	0	0	0	0	0	0	0	0	1	0	158.9	58.9	1.61	23.33	106	66	2930	84	2250	82	77	0	0	0	0	0	0	0	0
680	23.89	31.76	24.72	33.22	2	41	0	0	0	0	0	0	0	0	0	0	1	0	171.1	80.4	1.95	27.46	132	82	4510	97	3810	106	84	0	0	0	0	0	0	0	0
681	23.86	36.81	24.69	38.67	2	56	0	0	0	0	0	0	0	0	0	0	2	0	170.9	57.9	1.66	19.82	110	74	4500	105	3560	114	79	0	0	0	0	0	0	0	0
682	28.42	31.56	30.77	33.45	1	62	0	1	0	0	0	0	0	0	0	0	1	1	155.1	78.6	1.84	32.67	125	68	1920	72	1620	83	84	0	0	0	0	0	0	0	0
683	28.58	34.16	29.79	35.81	2	59	0	1	0	0	0	0	0	0	0	0	2	0	166.1	78.5	1.9	28.45	115	80	3480	89	2710	96	78	0	0	0	0	0	0	0	0
684	26.64	34.4	27.69	36.07	2	76	0	1	0	0	0	0	0	0	0	0	2	0	166.9	64.3	1.73	23.08	118	65	2660	73	2070	87	78	0	0	0	0	0	0	0	0	42	24	77	28.7	25
685	25.52	28.95	26.48	30.19	2	29	0	0	0	0	0	0	0	0	0	0	3	0	178.3	69	1.85	21.7	100	66	5090	94	4070	96	80	0	0	0	0	0	0	0	0
686	26.46	38.85	27.5	40.88	2	58	1	0	0	0	0	0	0	0	0	0	2	0	162.5	70.3	1.78	26.62	129	87	2980	79	2510	91	84	0	0	0	0	0	0	0	0
687	24.13	32.66	24.98	34.19	2	64	0	0	0	1	0	0	0	0	0	0	2	0	171	69.6	1.82	23.8	102	65	4650	114	3590	126	77	0	0	0	0	0	0	0	0
688	27.74	32.72	28.88	34.26	2	47	1	0	0	0	0	0	0	0	0	0	1	0	169.4	71.6	1.84	24.95	113	63	3890	87	2780	82	72	0	0	0	0	0	0	0	0
689	24.39	33.84	25.26	35.47	2	59	0	0	0	0	0	0	0	0	0	0	2	0	170.4	79.7	1.94	27.45	112	76	3660	87	2710	90	74	0	0	0	0	0	0	0	0
690	32.08	34.88	33.26	36.25	1	67	1	1	0	0	0	0	0	1	0	0	1	0	152.1	60.3	1.6	26.07	140	60	2180	89	1520	88	70	0	0	0	0	0	0	0	0	47	28	74	37.8	26
691	26.26	35.94	27.28	37.74	2	57	1	0	0	0	0	0	0	0	0	0	1	0	177.3	82.9	2.02	26.37	138	97	4310	92	3590	107	83	0	0	0	0	0	0	0	0	44	29	66	22.8	24
692	23.17	27.38	23.94	28.49	2	47	0	0	0	0	0	0	0	0	0	1	3	0	170.8	65.8	1.77	22.56	112	69	3490	78	3080	91	88	0	0	0	0	0	0	0	0
693	27.35	34.32	29.3	35.48	1	58	0	0	1	0	0	0	0	0	0	0	1	0	156.9	56.8	1.57	23.07	111	69	2770	96	2630	123	95	0	0	0	0	0	0	0	0	48	29	73	24.7	22
694	30.15	33.72	31.48	35.34	2	47	0	1	0	0	0	0	0	0	0	0	3	0	165.6	80.6	1.93	29.39	102	72	3630	86	3010	94	83	0	0	0	0	0	0	0	0
695	27.61	33.67	28.74	35.28	2	69	1	0	0	0	0	0	0	0	0	0	2	0	166.8	80.1	1.93	28.79	124	78	3500	92	2890	111	82	0	0	0	0	0	0	0	0
696	23.1	25.64	23.87	26.61	2	33	0	0	0	0	0	0	0	0	0	0	3	0	168.9	63.8	1.73	22.36	106	64	3900	80	3320	86	85	0	0	0	0	0	0	0	0
697	22.31	26.51	21.48	25.54	1	45	0	0	0	0	0	0	0	0	0	0	1	0	162.8	61.7	1.67	23.28	108	72	3520	103	3240	123	92	0	0	0	0	0	0	0	0
698	25.15	32.99	26.08	34.55	2	53	0	0	0	1	0	0	0	0	0	0	2	0	160.1	62.9	1.67	24.54	118	64	3060	81	2450	86	80	0	0	0	0	0	0	0	0
699	24.22	31.14	25.08	32.55	2	63	1	0	0	0	0	0	0	0	0	0	3	0	156.3	55.6	1.55	22.76	112	59	2690	84	1920	82	71	0	0	0	0	0	0	0	0
700	27.12	24.66	26.31	23.43	1	35	0	0	0	0	0	0	0	0	0	0	1	0	150.6	44.7	1.37	19.71	97	58	2950	95	2550	104	87	0	0	0	0	0	0	0	0
701	24.88	37.34	25.79	39.25	2	65	1	0	0	0	0	0	0	0	0	0	1	0	165	49.2	1.5	18.07	109	78	2760	74	1810	69	66	0	0	0	0	0	0	0	0
702	21.32	23.98	20.68	22.78	1	37	0	0	0	0	0	0	0	0	0	0		0	168.3	49.3	1.52	17.41	97	59	3500	91	3030	101	87	0	0	0	0	0	0	0	0
703	23.14	40.21	23.91	42.35	2	69	0	0	0	0	0	0	0	0	0	0	2	0	169.3	56.5	1.63	19.71	117	87	3830	97	2920	108	76	0	0	0	0	0	0	0	0
704	23.7	32.09	24.52	33.58	2	51	0	1	0	0	0	0	0	0	0	0	2	0	165.2	68	1.77	24.92	124	83	3150	77	2650	86	84	0	0	0	0	0	0	0	0
705	24.64	31.87	25.29	33.03	1	61	1	0	0	0	0	0	0	0	0	0	1	0	155.7	58.3	1.59	24.05	121	68	2440	91	2080	105	85	0	0	0	0	0	0	0	0
706	29.38	30.53	30.65	31.89	2	47	0	0	0	0	0	1	0	0	0	0	2	0	169.5	80	1.94	27.85	136	95	3900	87	3510	103	90	0	0	0	0	0	0	0	0
707	26.51	39.39	27.55	41.46	2	66	1	0	0	0	0	0	0	0	0	0	2	0	161.2	61.1	1.65	23.51	118	77	3660	107	2960	122	81	0	0	0	0	0	0	0	0
708	23	30.51	22.31	28.98	1	52	0	0	0	0	0	0	0	0	0	0	1	0	161.3	46.4	1.44	17.83	132	88	2700	86	2360	99	87	0	0	0	0	0	0	0	0
709	27.36	41.11	29.63	43.58	1	56	0	1	0	0	0	0	0	0	0	0	1	0	159	70.5	1.76	27.89	108	75						0	0	0	0	0	0	0	0
710	30.56	28.29	31.92	29.47	2	43	0	0	0	0	0	0	0	0	0	0	3	0	178.3	87.8	2.09	27.62	120	87	4140	82	3940	104	95	0	0	0	0	0	0	0	0
711	23.46	27.3	24.87	28.39	1	40	0	0	0	0	0	0	0	0	0	0	2	0	161.6	54.5	1.56	20.87	107	76	2800	82	2280	85	81	0	0	0	0	0	0	0	0
712	21.11	24.17	20.48	22.96	1	47	0	0	0	0	0	0	0	0	0	1	1	0	156.9	48.4	1.45	19.66	92	57	3230	102	3010	125	93	0	0	0	0	0	0	0	0
713	23.3	34.22	24.08	35.88	2	51	0	0	0	0	0	0	0	0	0	0	2	0	165.9	70.7	1.81	25.69	117	75	4420	108	3720	121	84	0	0	0	0	0	0	0	0
714	27.1	34.22	28.19	35.88	2	62	0	0	0	0	0	0	0	0	0	0	1	0	166	62	1.69	22.5	115	70	3140	82	2550	93	81	1	1	0	0	0	0	0	0
715	23.06	27.81	23.82	28.95	2	44	0	0	0	0	0	0	0	0	0	0	3	0	167.1	65.1	1.74	23.31	115	76	3970	90	3210	94	81	0	0	0	0	0	0	0	0
716	22.21	34.13	22.91	35.78	2	68	1	0	0	0	0	0	0	0	0	0	2	0	167.4	76.6	1.89	27.33	116	76	3240	85	2480	94	76	0	0	0	0	0	0	0	0
717	26.48	35.7	27.52	37.48	2	58	0	0	0	0	0	0	0	0	0	0	2	0	168.7	78.2	1.91	27.48	111	72	4250	104	3590	121	84	0	0	0	0	0	0	0	0
718	22.14	32.71	22.62	33.93	1	49	1	0	0	0	0	0	0	0	0	0	1	0	160.6	55.7	1.58	21.6	121	89	3000	93	2730	111	91	0	0	0	0	0	0	0	0
719	27.54	36.45	29.82	38.64	1	60	0	1	0	0	0	0	0	0	0	0	1	0	155.9	57.4	1.58	23.62	126	70	2450	90	2310	116	94	0	0	0	0	0	0	0	0
720	24.36	31.7	25.23	33.16	2	57	0	0	0	0	0	0	0	0	0	0	2	0	172.5	71.5	1.85	24.03	149	92	4640	105	3950	125	85	0	0	0	0	0	0	0	0
721	19.59	29.37	20.08	30.64	2	37	0	0	0	0	0	0	0	0	0	0	3	0	172.7	65.4	1.77	21.93	104	66	3370	69	3110	82	92	0	0	0	0	0	0	0	0
722	26.95	35.17	28.03	36.9	2	59	0	0	0	0	0	0	0	0	0	0	3	0	169.9	79.1	1.93	27.4	114	86	4490	107	3810	126	85	0	0	0	0	0	0	0	0
723	24.65	31.33	25.54	32.76	2	49	1	0	0	0	0	0	0	0	0	0	2	0	175	75.7	1.92	24.72	131	94	4210	89	3540	101	84	0	0	0	0	0	0	0	0
724	35.96	37.18	37.76	39.07	2	61	0	0	0	0	0	0	0	0	0	0	2	0	182.1	73.8	1.93	22.26	107	75	4450	91	3540	104	80	0	0	0	0	0	0	0	0	46	29	70	53.6	21
725	22.3	25.72	21.63	24.43	1	40	0	0	0	0	0	0	0	0	0	0	1	0	156.4	48.3	1.45	19.75	107	64	2730	85	2690	108	99	0	0	0	0	0	0	0	0	45	31	62	21.9	25
726	21.62	38.55	22.27	40.55	2	60	1	0	0	0	0	0	0	0	0	0	2	0	183.9	79.8	2.02	23.6	149	94	3770	108	5300	109	71	0	0	0	0	0	0	0	0
727	19.3	32.12	19.76	33.61	2	55	0	0	0	0	0	0	0	0	0	0	3	0	164.3	69.8	1.78	25.86	115	84	3410	85	2410	81	71	0	0	0	0	0	0	0	0
728	26.84	37.46	27.91	39.38	2	57	0	0	0	0	0	0	0	0	0	0	2	0	176.4	84.8	2.04	27.25	147	89	3790	83	2920	89	77	1	1	0	0	0	0	0	0
729	23.63	29.2	24.44	30.46	2	49	0	0	0	0	0	0	0	0	0	0	1	0	168.9	63.1	1.72	22.12	136	87	4190	94	3340	100	80	0	0	0	0	0	0	0	0
730	37.75	39.71	39.69	41.81	2	63	0	0	0	0	0	0	0	0	0	0	2	0	164.8	63.3	1.7	23.31	140	90						0	0	0	0	0	0	0	0	52	31	74	21.2	19
731	24.81	34.32	26.68	35.48	1	60	0	0	0	0	0	0	0	0	0	0	1	0	156.7	58.4	1.59	23.78	123	77	2500	92	2170	109	87	0	0	0	0	0	0	0	0
732	22.7	27.97	25.04	29.36	1	56	0	0	0	0	0	0	0	0	0	0	2	0	157.1	55.4	1.55	22.45	109	75	2830	97	2310	106	82	0	0	0	0	0	0	0	0
733	26.1	30.06	27.11	31.38	2	47	0	0	0	0	0	0	0	0	0	0	2	0	173	72.7	1.87	24.29	114	73						0	0	0	0	0	0	0	0
734	21.23	30.89	21.85	32.28	2	33	0	0	0	0	0	0	0	0	0	0	2	0	171.2	77.1	1.91	26.31	121	76	4390	91	4040	105	92	0	0	0	0	0	0	0	0
735	25.26	30.08	25.96	31.12	1	52	1	0	0	0	0	0	0	0	0	0	2	0	154.2	54.4	1.53	22.88	102	62	3330	114	2330	106	70	0	0	0	0	0	0	0	0
736	23.06	28.03	22.37	26.63	1	53	0	0	0	0	0	0	0	0	0	0	1	0	153.7	42.3	1.34	17.91	109	68	2660	96	2440	117	92	0	0	0	0	0	0	0	0
737	25.48	32.08	24.72	30.48	1	64	0	0	0	0	0	0	0	0	0	0	1	0	152.5	47.1	1.41	20.25	135	84	2030	81	1690	94	83	0	0	0	0	0	0	0	0
738	25.33	32.94	24.38	31.71	1	54	0	0	0	0	0	0	0	0	0	0		0	155.1	61	1.62	25.36	104	70	2310	80	2040	95	88	0	0	0	0	0	0	0	0
739	28.59	32.55	29.8	34.07	2	52	0	1	0	0	0	0	0	0	0	0	3	0	170.2	70.9	1.83	24.48	112	84	4570	105	3740	115	82	0	0	0	0	0	0	0	0
740	22.27	30.12	22.97	31.45	2	49	0	0	0	0	0	0	0	0	0	0	3	0	182.2	89.2	2.12	26.87	122	92	5320	102	3980	105	75	0	0	0	0	0	0	0	0	54	39	57	22.3	10
741	25.52	28	24.56	27.84	1	47	0	0	0	0	0	0	0	0	0	0	1	0	170.3	66.6	1.77	22.96	96	62	3700	99	3230	113	87	0	0	0	0	0	0	0	0
742	27.12	34.55	28.21	36.23	2	61	1	0	0	0	0	0	0	0	0	0	2	0	173.2	80.4	1.97	26.8	113	75						0	0	0	0	0	0	0	0
743	27.28	36.19	28.38	38.01	2	54	1	0	0	0	0	0	0	0	0	0	3	0	176.9	73.8	1.9	23.58	129	93	4860	102	4190	121	86	0	0	0	0	0	0	0	0
744	26.98	26.43	28.06	27.46	2	30	0	0	0	0	0	0	0	0	0	0	1	1	174.2	106.7	2.27	35.16	126	90	4800	92	4180	101	87	0	0	0	0	0	0	0	0
745	27.95	29.78	29.11	31.08	2	47	0	0	0	0	0	0	0	0	0	0	2	0	183.1	84.4	2.07	25.17	128	87	4580	87	4090	106	89	0	0	0	0	0	0	0	0
746	23.99	22.94	23.09	22.98	1	36	0	0	0	0	0	0	0	0	0	0	1	0	168.5	63.3	1.72	22.29	90	54	3790	98	3090	102	82	0	0	0	0	0	0	0	0
747	25.97	30.7	26.97	32.08	2	46	1	0	0	0	0	0	0	0	0	0	2	0	172.9	62.8	1.74	21.01	128	87	3950	85	3400	96	86	0	0	0	0	0	0	0	0
748	19.56	24.63	20.73	25.62	1	40	0	0	0	0	0	0	0	0	0	0	1	0	158	54.2	1.54	21.71	103	55	3280	99	2900	112	88	0	0	0	0	0	0	0	0
749	22.83	32.95	23.58	34.51	2	56	0	1	0	0	0	0	0	0	0	0	3	0	178.4	63.8	1.78	20.05	105	70	4120	87	3260	96	79	0	0	0	0	0	0	0	0
750	25.24	34.68	26.18	36.37	2	55	1	0	0	0	0	0	0	0	0	0	3	0	176.2	72.9	1.89	23.48	116	84	3630	79	3190	96	88	0	0	0	0	0	0	0	0
751	21.88	37.19	21.06	36.66	1	49	0	0	0	0	0	0	0	0	0	0	3	0	157.7	63.5	1.67	25.53	99	70	2950	95	2580	109	87	0	0	0	0	0	0	0	0
752	27.66	34.47	28.79	36.15	2	56	1	0	0	0	0	0	0	0	0	0	2	0	178.1	78	1.96	24.59	96	63	4840	103	3750	111	78	0	0	0	0	0	0	0	0
753	26.59	35.31	27.64	37.05	2	59	1	0	0	0	0	0	0	0	0	0	3	0	165.5	56.8	1.62	20.74	104	68	4450	114	3280	116	74	0	0	0	0	0	0	0	0
754	21.9	28.85	22.57	30.08	2	53	0	0	0	0	0	0	0	0	0	0	3	0	174.2	62	1.73	20.43	100	60	4450	96	3410	100	77	1	0	1	0	0	0	0	0
755	21.61	27.55	20.96	26.17	1	59	0	0	1	0	0	0	0	0	0	0	1	0	158.2	48.8	1.46	19.5	112	64	2890	101	2430	115	84	0	0	0	0	0	0	0	0
756	25.33	33.71	27.22	34.85	1	60	0	0	0	0	0	0	0	0	0	0	1	0	156.4	57.6	1.58	23.55	154	81	2880	106	2390	120	83	0	0	0	0	0	0	0	0
757	24.37	29.06	26.23	30.06	1	44	0	0	0	0	0	0	0	0	0	0	1	0	150.1	57.1	1.54	25.34	162	101	2700	94	2400	108	89	0	0	0	0	0	0	0	0
758	23.24	36.51	24.02	38.35	2	60	1	0	0	0	0	0	0	0	0	0	1	0	163.7	62.1	1.68	23.17	138	98	3590	96	2880	106	80	0	0	0	0	0	0	0	0
759	24.06	34.57	24.9	36.26	2	62	0	0	0	0	0	0	0	0	0	0	2	0	171.4	65.2	1.76	22.19	134	74	3640	88	3120	107	86	0	0	0	0	0	0	0	0
760	24.1	32.06	24.95	33.54	2	52	0	0	0	0	0	0	0	0	0	0	3	0	173.6	70.2	1.84	23.29	115	75	4360	96	3670	110	84	0	0	0	0	0	0	0	0
761	22.22	33.05	22.92	34.61	2	55	0	1	0	0	0	0	0	0	0	0	2	0	170	67.8	1.79	23.46	136	83	4390	102	3440	109	78	0	0	0	0	0	0	0	0
762	22.43	28.86	21.59	28.67	1	39	0	0	0	0	0	0	0	0	0	0	1	0	162.3	70.8	1.79	26.88	111	78	2810	79	2460	88	88	0	0	0	0	0	0	0	0
763	24.25	26.87	26.11	27.81	1	44	0	0	0	0	0	0	0	0	0	0	2	0	164.1	55.6	1.59	20.65	97	67	3410	95	2980	108	88	0	0	0	0	0	0	0	0
764	29.05	38.06	30.01	39.65	1	73	1	0	0	0	0	0	0	0	0	0	1	0	153.9	59.7	1.6	25.21	140	87	2390	99	1670	100	70	0	0	0	0	0	0	0	0
765	31.07	33.13	32.48	34.7	2	52	0	1	0	0	0	0	0	0	0	0	3	0	177.9	81.1	2	25.63	129	80	4670	97	3920	112	84	0	0	0	0	0	0	0	0	54	38	60	26.2	23
766	24.65	29.08	23.91	27.63	1	43	0	0	0	0	0	0	0	0	0	0	1	0	154.1	48.5	1.44	20.42	99	66	2630	84	2140	88	81	0	0	0	0	0	0	0	0
767	22.69	29.19	25.03	30.83	1	49	0	0	0	0	0	0	0	0	0	0	1	0	157.9	55.1	1.55	22.1	109	78	2650	85	2280	96	86	0	0	0	0	0	0	0	0
768	20.8	31.44	21.19	32.57	1	64	1	0	0	0	0	0	0	0	0	0	1	0	150	55.7	1.52	24.76	138	75	2640	110	2260	131	86	0	0	0	0	0	0	0	0	50	28	78	25.4	34
769	27.2	32.78	28.3	34.32	2	46	0	0	0	0	0	0	0	0	0	0	2	0	168.8	80.1	1.94	28.11	115	78	3960	87	3310	97	84	0	0	0	0	0	0	0	0
770	25.52	38.18	26.48	40.15	2	56	0	0	1	0	0	0	0	0	0	0	3	0	176.5	78.6	1.96	25.23	116	76	4870	107	3510	107	72	0	0	0	0	0	0	0	0
771	25.33	36.23	26.28	38.05	2	42	0	0	0	0	0	0	0	0	0	0	2	0	172.1	77.8	1.93	26.27	97	64	3680	77	3380	93	92	0	0	0	0	0	0	0	0
772	21.52	26.86	22.16	27.93	2	51	0	0	0	0	0	0	0	0	0	0	3	0	174.6	63.6	1.76	20.86	128	83	3930	84	2910	84	74	0	0	0	0	0	0	0	0
773	23.44	33.04	24.24	34.6	2	49	1	0	0	0	0	0	0	0	0	0	1	0	169.5	64.8	1.75	22.55	118	87	4470	100	3910	117	88	0	0	0	0	0	0	0	0	49	32	67	26.9
774	23.02	36.56	23.78	38.4	2	56	0	0	0	0	0	0	0	0	0	0	1	0	163.8	53	1.55	19.75	152	91	3360	84	2840	97	84	0	0	0	0	0	0	0	0
775	19.62	34.76	20.11	36.46	2	54	0	1	0	0	0	0	0	0	0	0	3	0	167	76.8	1.89	27.54	117	76	3420	82	2650	86	77	0	0	0	0	0	0	0	0	44	27	72	20.6	24
776	30.6	32.48	31.97	34	2	57	0	1	0	0	0	0	0	0	0	0	2	0	173.2	77.3	1.93	25.77	114	77	3560	81	2970	94	84	0	0	0	0	0	0	0	0
777	24.58	41.12	25.47	43.33	2	64	0	0	0	0	0	0	0	0	0	0	2	0	171.7	76.6	1.91	25.98	117	77	3660	90	3090	108	84	0	0	0	0	0	0	0	0
778	25.3	31.94	26.24	33.42	2	51	0	1	0	0	0	0	0	0	0	0	3	0	166.9	62.2	1.7	22.33	117	81	3930	92	2740	86	70	0	0	0	0	0	0	0	0
779	28.33	35.72	29.52	37.5	2	49	0	0	0	0	0	0	0	0	0	0	1	0	173.8	72	1.86	23.84	135	93	4200	89	3510	100	84	0	0	0	0	0	0	0	0
780	26.33	36.9	27.36	38.77	2	63	0	0	0	0	0	0	0	0	0	1	2	0	164	75.2	1.85	27.96	118	83	3730	98	3110	115	83	0	0	0	0	0	0	0	0
781	25.7	27.2	26.68	28.3	2	47	0	0	0	0	0	0	0	0	0	0	3	0	174.6	65.1	1.78	21.35	119	84	4470	93	3710	104	83	0	0	0	0	0	0	0	0
782	24.14	35.87	24.99	37.66	2	57	0	1	0	0	0	0	0	0	0	0	3	0	169.3	65.9	1.76	22.99	114	81	3440	81	3420	111	99	0	0	0	0	0	0	0	0
783	25.45	33.23	26.41	34.81	2	37	0	0	0	0	0	0	0	0	0	0	3	0	176.5	74.5	1.91	23.91	116	86	4600	91	3610	92	78	0	0	0	0	0	0	0	0
784	24.17	28.46	25.02	29.66	2	52	0	0	0	0	0	0	0	0	0	0	3	0	175.7	66.3	1.8	21.48	103	66	4150	89	3580	105	86	1	0	1	0	0	0	0	0
785	25.55	25.6	27.08	26.62	1	44	0	0	0	0	0	0	0	0	0	0	1	0	162.5	54	1.56	20.45	89	51	3040	88	2310	87	76	0	0	0	0	0	0	0	0
786	27.1	31.42	28.19	32.85	2	42	0	0	0	0	0	0	0	0	0	0	2	0	172.9	72	1.86	24.08	143	100	3710	78	3390	93	91	0	0	0	0	0	0	0	0
787	25.63	35.63	27.17	37.06	1	56	0	0	1	1	0	0	0	0	0	0	1	0	161.6	52.5	1.54	20.1	137	77	2700	89	1870	82	69	0	0	0	0	0	0	0	0
788	27.15	31.22	26.12	30.06	1	55	0	0	0	0	0	0	0	0	0	0	1	0	157.7	60.2	1.62	24.21	117	69	3110	105	2600	117	83	0	0	0	0	0	0	0	0
789	25.24	33.44	26.75	34.78	1	52	0	0	0	0	0	0	0	0	0	0	1	0	153.5	53.5	1.51	22.71	123	80	3020	108	2590	123	86	0	0	0	0	0	0	0	0
790	28.07	28.45	27.23	27.03	1	40	0	0	0	0	0	0	0	1	0	0	1	0	153.4	52	1.49	22.1	104	66	2980	96	2620	109	88	0	0	0	0	0	0	0	0
791	22	30.69	21.34	29.16	1	58	0	0	0	0	0	0	0	0	0	0	2	0	153.4	50.5	1.47	21.46	106	61	2700	102	2400	122	89	0	0	0	0	0	0	0	0
792	32.21	39.65	33.71	41.74	2	43	1	0	1	0	0	0	0	0	0	0	3	1	189.9	123.2	2.55	34.16	120	85	4540	79	3850	90	85	0	0	0	0	0	0	0	0
793	27.93	36.23	29.61	37.68	1	68	0	0	1	0	0	0	0	0	0	0	1	0	154.6	54.1	1.52	22.63	119	74	2020	80	1550	86	76	0	0	0	0	0	0	0	0
794	26.05	41.1	26.8	42.91	1	54	1	0	0	0	0	0	0	0	0	0	1	1	153.9	74.4	1.78	31.41	131	94	2250	78	2060	96	92	0	0	0	0	0	0	0	0	47	30	69	22.3	24
795	25.05	31.07	25.97	32.48	2	49	0	0	0	0	0	0	0	0	0	0	3	0	158.9	59.8	1.62	23.68	96	61	2880	75	2360	79	82	0	0	0	0	0	0	0	0
796	25.24	30.11	26.18	31.44	2	41	0	0	0	0	0	0	0	0	0	0	2	0	174.3	68.1	1.82	22.42	109	72	6120	124	4240	112	69	0	0	0	0	0	0	0	0
797	23.05	31.43	23.81	32.86	2	52	0	0	0	0	0	0	0	0	0	0		0	174.3	64.7	1.77	21.3	121	80	4650	100	3920	115	84	0	0	0	0	0	0	0	0
798	23.95	25.53	24.79	26.49	2	34	0	0	0	0	0	0	0	0	0	0	3	0	166	78	1.9	28.31	119	73	4580	101	4240	117	93	0	0	0	0	0	0	0	0
799	26.47	29.78	25.47	29.55	1	50	0	0	0	0	0	0	0	0	0	0	1	1	152.4	73	1.76	31.43	113	78	2650	93	2570	119	97	0	0	0	0	0	0	0	0
800	20.58	30.17	21.15	31.5	2	61	0	0	0	0	0	0	0	0	0	0	2	0	168.1	66.6	1.76	23.57	118	78	3550	89	2710	95	76	0	0	0	0	0	0	0	0
801	26.49	30.51	25.49	30.25	1	50	0	0	0	0	0	0	0	0	0	0	2	0	161.9	62.6	1.68	23.88	105	68	2610	79	2270	90	87	0	0	0	0	0	0	0	0
802	29.04	31.68	30.28	33.13	2	43	0	0	0	0	0	0	0	0	0	0	2	0	181.3	87.3	2.1	26.56	134	87	4920	95	4210	108	86	0	0	0	0	0	0	0	0	49	31	69	19.2
803	23.46	26.91	24.87	27.99	1	35	0	0	0	0	0	0	0	0	0	0	3	0	160.5	54.6	1.56	21.2	102	63	3900	110	3410	122	87	0	0	0	0	0	0	0	0
804	21.67	25.16	22.32	26.09	2	35	0	0	0	0	0	0	0	0	0	0	2	0	175.1	73.3	1.89	23.91	102	67	4290	84	4230	107	98	0	0	0	0	0	0	0	0
805	26.29	36.96	25.3	36.44	1	68	0	0	0	0	0	0	0	0	0	0	1	1	142.5	63.2	1.58	31.12	113	72	1600	82	1450	107	91	0	0	0	0	0	0	0	0
806	25.62	30.98	26.59	32.38	2	47	1	0	0	0	0	0	0	0	0	0	3	0	173.4	77.2	1.93	25.68	129	93	4880	105	4230	121	87	0	0	0	0	0	0	0	0
807	25.03	32.58	24.09	32.24	1	62	0	0	0	0	0	0	0	0	0	0	1	0	161.1	66.9	1.73	25.78	122	80	2450	84	1880	89	77	0	0	0	0	0	0	0	0
808	25.09	34.69	25.78	36.05	1	72	1	0	0	0	0	1	0	0	0	0	1	0	149.1	43.3	1.34	19.48	158	87	1820	83	1600	106	88	1	0	1	1	0	0	0	0
809	28.88	33.87	30.88	35.02	1	53	0	0	0	0	0	0	0	0	0	0	1	0	157.6	56.9	1.58	22.91	102	70	2780	93	2650	117	95	0	0	0	0	0	0	0	0
810	20.94	26.53	22.7	27.46	1	41	0	0	0	0	0	0	0	0	0	0	1	0	158.1	56.8	1.58	22.72	107	71	3100	94	2690	105	87	0	0	0	0	0	0	0	0
811	26.36	40.95	25.37	40.27	1	55	0	0	0	0	0	0	0	0	0	0	1	0	158.9	66.9	1.72	26.5	130	83	2500	81	2310	100	92	0	0	0	0	0	0	0	0
812	23.48	47.09	24.28	49.78	2	37	1	0	0	0	0	0	0	0	0	0	2	0	171.3	76.3	1.91	26	135	93	4060	85	3890	104	96	0	0	0	0	0	0	0	0
813	28.24	34.2	30.58	36.25	1	60	0	1	0	0	0	0	0	1	0	0	1	0	161.6	63.4	1.69	24.28	114	73	3100	105	2670	123	86	0	0	0	0	0	0	0	0
814	28.2	35.71	29.1	37.14	1	71	1	1	0	0	0	0	0	0	0	0	1	0	157.6	48.4	1.46	19.49	106	53	2210	86	2040	113	92	0	0	0	0	0	0	0	0	47	31	66	23.2	22
815	23.93	27.7	23.03	26.68	1	51	0	0	0	0	0	0	0	0	0	0	1	0	161.6	60.8	1.65	23.28	110	55	3150	99	2670	111	85	0	0	0	0	0	0	0	0
816	28.11	27.8	29.28	28.94	2	62	0	1	0	0	0	0	0	0	0	0	2	0	166.2	73.6	1.84	26.65	98	68	3050	80	2680	98	88	0	0	0	0	0	0	0	0
817	22.5	30.85	23.85	32.08	1	57	0	0	0	0	0	0	0	1	0	0	1	0	159.3	52.7	1.53	20.77	103	67	2820	93	2270	101	80	0	0	0	0	0	0	0	0
818	24.65	21.99	23.91	20.89	1	21	0	0	0	0	0	0	0	0	0	0	1	0	161.8	48.2	1.47	18.41	92	60	3470	87	3150	97	91	0	0	0	0	0	0	0	0
819	26.11	35	27.12	36.72	2	52	0	0	0	0	0	0	1	0	0	0	2	0	175.2	67.2	1.81	21.89	122	85	4240	91	3420	100	81	0	0	0	0	0	0	0	0
820	21.68	37.79	22.33	39.73	2	59	0	0	0	0	0	0	0	0	0	0	2	0	166.2	65.6	1.74	23.75	114	78	3520	90	2990	106	85	0	0	0	0	0	0	0	0
821	25.08	28.96	24.14	28.76	1	54	0	0	0	0	0	0	0	0	0	1	1	0	157.1	70.6	1.76	28.61	137	67	2800	94	2310	103	82	0	0	0	0	0	0	0	0
822	32.52	38.49	34.04	40.49	2	69	1	0	0	0	0	0	0	0	0	0	2	0	157.3	60.7	1.63	24.53	130	79	2920	91	2310	103	79	0	0	0	0	0	0	0	0
823	27.18	32.81	28.27	34.35	2	58	0	0	0	0	0	0	0	0	0	1	2	0	175.1	74.5	1.9	24.3	120	72	4250	94	3540	109	83	0	0	0	0	0	0	0	0
824	21.94	26	21.28	24.7	1	41	0	0	0	0	0	0	0	0	0	0	1	0	156.9	49.5	1.47	20.11	110	72	3020	92	2480	97	82	0	0	0	0	0	0	0	0
825	24.6	36.72	25.49	38.58	2	68	1	0	0	0	0	0	0	0	0	0	2	0	159.4	63.9	1.68	25.15	131	87	3350	99	2580	109	77	0	0	0	0	0	0	0	0
826	24.53	31.59	23.61	31.29	1	59	0	0	0	0	0	0	0	0	0	1	1	0	157.6	68.7	1.73	27.66	121	74	2150	75	1830	87	85	0	0	0	0	0	0	0	0
827	23.54	43.73	24.34	46.15	2	58	0	0	0	0	0	0	0	0	0	0	3	0	170.9	64.7	1.75	22.15	130	99	4050	96	3070	101	76	0	0	0	0	0	0	0	0
828	23.8	26.57	22.91	26.47	1	36	0	0	0	0	0	0	0	0	0	0	1	0	158.7	73.1	1.8	29.02	108	62	3530	103	2920	109	83	0	0	0	0	0	0	0	0
829	23.37	28.43	24.16	29.62	2	55	0	0	1	0	0	0	0	0	0	0	1	0	165	63.7	1.71	23.4	99	65	3590	90	2390	81	67	0	0	0	0	0	0	0	0
830	23.73	28.08	24.55	29.25	2	53	0	0	0	0	0	0	0	0	0	0	3	0	164.9	59.2	1.65	21.77	118	75	2560	63	2050	68	80	0	0	0	0	0	0	0	0
831	20.97	24.71	20.34	23.47	1	49	0	0	0	0	0	0	0	1	0	0	1	0	161.8	52	1.53	19.86	99	56	3490	105	2950	116	85	0	0	0	0	0	0	0	0
832	24.13	28.4	25.98	29.38	1	54	0	0	0	0	0	0	0	0	0	0	1	0	147.3	59.3	1.56	27.33	185	88	2120	84	1850	99	87	0	0	0	0	0	0	0	0	48	31	68	21	25
833	25.61	43.38	26.58	45.77	2	71	0	0	0	0	0	0	0	0	0	0	2	0	171	70.9	1.84	24.25	112	69	3310	85	2920	111	88	1	0	0	0	1	0	0	0
834	26.65	34.35	27.7	36.02	2	52	0	0	0	0	0	0	0	0	0	0	3	0	180.8	80.9	2.02	24.75	121	81	4290	86	3150	87	74	0	0	0	0	0	0	0	0
835	32.13	37.33	33.62	39.24	2	67	0	0	0	0	0	0	0	0	0	0	2	0	159.8	50.8	1.5	19.89	104	81	2420	71	1040	44	43	1	0	0	1	0	0	0	0
836	21.33	33.66	21.96	35.27	2	50	0	0	0	0	0	0	0	0	0	0	3	0	175.2	73.1	1.89	23.81	122	80	3700	78	3180	91	86	0	0	0	0	0	0	0	0
837	20.78	23.36	20.01	23.39	1	38	0	0	0	0	0	0	0	0	0	0	1	0	168.9	70.2	1.81	24.61	121	75	3160	80	2630	85	83	0	0	0	0	0	0	0	0
838	24.72	32.53	25.62	34.05	2	55	0	0	0	0	0	0	0	0	0	0	2	0	174.6	66.9	1.8	21.95	114	75	4030	88	3510	106	87	0	0	0	0	0	0	0	0
839	26.07	34.57	27.08	36.26	2	67	0	0	0	0	0	0	0	0	0	0	2	0	171	78.5	1.93	26.85	123	74	3190	80	2540	92	80	0	0	0	0	0	0	0	0
840	24.25	31.66	24.88	32.81	1	67	1	0	0	0	0	0	0	0	0	0	1	0	150.9	55.3	1.52	24.29	133	76	2320	100	1950	118	84	0	0	0	0	0	0	0	0
841	29.38	37.07	28.26	36.55	1	45	0	0	0	0	0	0	0	0	0	0	1	0	166.5	67.4	1.77	24.31	96	70	3850	109	3020	111	78	0	0	0	0	0	0	0	0
842	23	28.61	23.76	29.82	2	46	1	0	0	0	0	0	0	0	0	0	3	0	165	60.8	1.67	22.33	117	77	3680	87	3090	95	84	0	0	0	0	0	0	0	0
843	31.63	46.6	32.77	48.79	1	73	1	1	1	0	0	0	0	0	0	0	1	1	152.8	70.1	1.72	30.02	133	96	2270	99	2020	128	89	0	0	0	0	0	0	0	0	51	35	62	26.4	22
844	21.72	27.45	21.07	26.08	1	44	0	0	0	0	0	0	0	0	0	0	1	0	153.6	45.1	1.39	19.12	104	62	2770	92	2070	90	75	0	0	0	0	0	0	0	0
845	23.17	30.9	22.3	30.62	1	57	0	0	0	0	0	0	0	0	0	0	1	1	153.6	72.3	1.76	30.64	141	87	2170	81	1990	101	92	0	0	0	0	0	0	0	0
846	29.01	38.84	29.97	40.49	1	74	1	0	0	0	0	0	0	0	0	0	1	0	151.7	64.2	1.64	27.9	148	94	2430	113	1870	127	77	0	0	0	0	0	0	0	0
847	30.51	40.3	31.87	42.44	2	63	1	0	0	0	0	0	0	0	0	0	2	0	167.9	78.6	1.91	27.88	118	85	4100	104	3320	119	81	0	0	0	0	0	0	0	0
848	25.36	28.79	24.41	28.6	1	46	0	0	0	0	0	0	0	0	0	0	1	0	166.4	63.4	1.71	22.9	100	68	3330	95	3130	116	94	0	0	0	0	0	0	0	0
849	23.65	38.39	24.46	40.38	2	59	1	0	1	0	0	0	0	0	0	0	2	0	164.9	72.7	1.82	26.74	120	80	3640	93	2880	102	79	0	0	0	0	0	0	0	0
850	22.44	34.32	22.94	35.65	1	60	1	0	0	0	0	0	0	0	0	0	1	0	154.4	57.5	1.57	24.12	116	79	2920	107	2400	120	82	0	0	0	0	0	0	0	0
851	19.73	31.44	20.23	32.88	2	59	1	0	0	0	0	0	0	0	0	0	2	0	165.1	61.7	1.68	22.64	119	84	4050	104	3210	113	79	0	0	0	0	0	0	0	0
852	26.92	32.21	27.99	33.71	2	46	1	0	0	0	0	0	0	0	0	0	3	0	171.5	73.8	1.88	25.09	134	98	4800	106	3710	108	77	0	0	0	0	0	0	0	0	41	25	72	16.3	21
853	24.02	37.92	24.86	39.87	2	59	0	0	0	0	0	0	0	0	0	0	3	0	172.4	79.6	1.95	26.78	146	102	3630	83	2850	92	79	1	0	1	0	0	0	0	0
854	24.3	28.13	25.16	29.3	2	50	0	0	0	0	0	0	0	0	0	0	3	0	165.5	62.1	1.69	22.67	99	63	3740	91	3240	104	87	0	0	0	0	0	0	0	0
855	27.49	33.12	28.61	34.69	2	60	1	0	0	0	0	0	0	0	0	0	3	0	173.7	76.2	1.92	25.26	120	84	3940	91	3280	107	83	0	0	0	0	0	0	0	0
856	20.78	28.67	21.36	29.88	2	50	0	0	0	0	0	0	0	0	0	0	2	0	175.9	70.7	1.86	22.85	141	97	4200	89	3640	104	87	0	0	0	0	0	0	0	0	44	27	72	13.1	27
857	23.85	28.35	24.68	29.54	2	39	0	0	0	0	0	0	0	0	0	0	3	0	172.9	77	1.92	25.76	128	89	4280	88	3590	96	84	0	0	0	0	0	0	0	0
858	26.76	32.56	25.75	32.22	1	54	0	0	0	0	0	0	0	0	1	0	1	0	153.9	68.9	1.72	29.09	114	72	2510	88	2180	102	87	0	0	0	0	0	0	0	0
859	22.64	27.33	21.79	27.2	1	31	0	0	0	0	0	0	0	0	0	0	3	0	160.7	68.7	1.75	26.6	106	68	3940	108	3440	118	87	0	0	0	0	0	0	0	0
860	23.2	31.15	22.5	29.59	1	77	0	0	0	0	0	1	0	0	0	0	1	0	143.4	43.8	1.32	21.3	143	84	1860	107	1450	129	78	0	0	0	0	0	0	0	0
861	22.43	24.22	23.14	25.08	2	38	0	0	0	0	0	0	0	0	0	0	3	0	166.4	59.2	1.65	21.38	104	69	3650	82	3000	86	82	0	0	0	0	0	0	0	0
862	27.65	34.93	28.78	36.64	2	65	0	0	0	0	0	0	0	0	0	0	2	0	164.6	52.3	1.55	19.3	112	75	3400	91	3270	124	96	0	0	0	0	0	0	0	0
863	23.68	33.68	24.49	35.29	2	55	0	0	0	0	0	0	0	0	0	0	1	0	158.8	72.7	1.79	28.83	116	79	2680	80	2970	96	90	0	0	0	0	0	0	0	0
864	25.94	34.94	26.94	36.66	2	57	1	0	0	0	0	0	0	0	0	0	1	0	163.5	71.7	1.8	26.82	112	69	3330	87	2930	104	88	0	0	0	0	0	0	0	0
865	25.4	33.88	24.44	33.48	1	52	0	0	0	0	0	0	0	0	0	0	1	0	162.1	67.1	1.74	25.54	134	86	3250	100	2750	111	84	0	0	0	0	0	0	0	0
866	28.58	36.44	29.79	38.28	2	53	0	0	0	0	0	0	0	0	0	0	2	0	166.2	71.6	1.82	25.92	113	78	3940	97	3570	118	91	0	0	0	0	0	0	0	0
867	21.8	40.21	23.58	41.55	1	50	0	0	0	0	0	0	0	0	0	0	1	0	161.8	56.4	1.59	21.54	114	80	2890	87	2660	106	92	0	0	0	0	0	0	0	0
868	20.57	23.75	19.95	22.56	1	31	0	0	0	0	0	0	0	0	0	0	1	0	151.6	48.9	1.44	21.28	106	76	2760	86	2350	92	85	0	0	0	0	0	0	0	0
869	21.05	22.42	22.81	23.22	1	28	0	0	0	0	0	0	0	0	0	0	3	0	164.1	58	1.63	21.54	111	63	2880	73	2610	83	91	0	0	0	0	0	0	0	0
870	18.35	20.63	17.8	19.6	1	32	0	0	0	0	0	0	0	0	0	0	1	0	157.5	51.4	1.5	20.72	105	66	2940	84	2550	92	87	0	0	0	0	0	0	0	0
871	25.32	28.11	24.37	27.95	1	43	0	0	0	0	0	0	0	0	0	0	1	0	164.7	64	1.71	23.59	119	86	3470	97	2980	107	86	0	0	0	0	0	0	0	0
872	22.4	33.13	23.11	34.7	2	60	0	0	0	0	0	0	0	0	0	0	2	0	167.3	72.1	1.83	25.76	122	87	3540	88	2970	103	84	1	0	1	0	0	0	0	0
873	25.66	32.11	26.63	33.6	2	40	0	0	0	0	0	0	0	1	1	0	1	0	172.4	68	1.8	22.88	125	73	4440	92	3930	106	89	0	0	0	0	0	0	0	0
874	25.05	32.49	25.97	34.01	2	52	0	0	0	0	0	0	0	0	0	0	1	0	177.8	78.8	1.97	24.93	130	90	4020	83	3590	102	89	0	0	0	0	0	0	0	0
875	23.99	28.96	25.84	29.96	1	34	0	0	0	0	0	0	0	0	0	0	1	0	170	57.9	1.65	20.03	98	53	3340	83	2880	91	86	0	0	0	0	0	0	0	0
876	23.36	31.44	25.19	32.51	1	54	0	0	0	0	0	0	0	0	1	0	1	0	158.3	56.1	1.57	22.39	122	71	2830	79	2280	84	81	0	0	0	0	0	0	0	0
877	23.39	24.21	25.22	25.07	1	35	0	0	0	0	0	0	0	0	0	0	1	0	162.3	58.7	1.63	22.28	105	64	3480	95	3380	117	97	0	0	0	0	0	0	0	0
878	22.95	26.81	23.71	27.87	2	59	0	0	0	0	0	0	0	0	0	0	1	0	164.9	58.5	1.64	21.51	108	72	3280	84	3270	115	99	0	0	0	0	0	0	0	0
879	23.12	29.49	22.43	28.02	1	58	0	0	0	0	0	0	0	0	0	0	2	0	153.8	50.9	1.47	21.52	104	68	2920	106	2520	123	86	0	0	0	0	0	0	0	0
880	25.74	31.49	26.72	32.93	2	50	0	0	0	0	0	0	0	0	0	0	2	0	172.1	68.7	1.81	23.2	111	66	3910	85	3000	88	77	0	0	0	0	0	0	0	0
881	24.09	27.97	24.94	29.13	2	58	0	0	0	0	0	0	0	0	0	0	2	0	163.8	61.3	1.67	22.85	125	87	3400	87	3160	110	93	0	0	0	0	0	0	0	0
882	24.77	25.14	26.64	26.02	1	29	0	0	0	0	0	0	0	0	0	0	3	0	173.5	58.1	1.67	19.3	100	68	4000	94	3880	114	97	0	0	0	0	0	0	0	0
883	26.81	31.55	28.42	32.81	1	54	0	0	0	0	0	0	0	0	0	0	1	0	161.2	54.7	1.57	21.05	118	77	3010	97	2470	106	82	0	0	0	0	0	0	0	0
884	24.81	26.88	25.48	27.69	1	56	1	0	1	0	0	0	0	0	0	0	1	0	154.5	47.7	1.43	19.98	131	77	2690	95	2350	112	88	0	0	0	0	0	0	0	0
885	26.2	29.23	27.22	30.49	2	57	0	0	0	0	0	0	0	0	0	0	2	0	171.7	74.5	1.89	25.27	105	69	3750	88	2960	96	79	0	0	0	0	0	0	0	0
886	25.18	33	26.11	34.56	2	47	0	1	0	0	0	0	0	0	0	0	3	0	164.5	57.9	1.63	21.4	106	77	3560	85	2930	91	82	0	0	0	0	0	0	0	0
887	22.15	31.94	22.84	33.42	2	67	0	0	0	0	0	0	0	0	0	0	1	0	152.6	59.2	1.58	25.42	124	77	2870	97	2230	105	77	0	0	0	0	0	0	0	0
888	28.74	32.7	29.96	34.24	2	50	1	0	0	0	0	0	0	0	0	0	2	0	176.4	75.5	1.92	24.26	110	77	4210	89	3470	100	83	0	0	0	0	0	0	0	0
889	18.08	35.7	18.45	37.48	2	54	0	0	0	0	0	0	0	0	0	0	3	0	175.3	62.2	1.74	20.24	115	83	3790	82	3210	95	85	0	0	0	0	0	0	0	0
890	25.71	28.46	26.69	29.66	2	35	0	0	0	0	0	0	0	0	0	0	2	0	171	65.4	1.76	22.37	107	69	4090	85	3560	94	87	0	0	0	0	0	0	0	0
891	27.69	31.8	28.83	33.26	2	63	0	0	0	0	0	0	0	0	0	0	3	0	173.6	76.7	1.92	25.45	119	73	3550	84	2700	90	76	0	0	0	0	0	0	0	0
892	33.43	30.48	35.02	31.84	2	62	0	0	0	0	0	0	0	0	0	0	2	0	165.2	73.4	1.84	26.9	130	84	3640	95	3170	116	87	1	1	0	0	0	0	1	0
893	27.24	36.76	28.34	38.62	2	38	0	0	0	0	0	0	0	0	0	0	2	0	179.6	94.1	2.17	29.17	115	85	3890	75	3740	94	96	0	0	0	0	0	0	0	0	54	39	57	14.1
894	22.92	24.71	22.06	23.81	1	31	0	0	0	0	0	0	0	0	0	0	2	0	159.1	61.8	1.65	24.41	96	58	3210	88	2880	99	90	1	1	0	0	0	0	0	0
895	22.76	26.64	23.5	27.69	2	40	0	0	0	0	0	0	0	0	0	0	3	0	161.9	61	1.66	23.27	104	69	4430	105	3750	112	85	0	0	0	0	0	0	0	0
896	26.34	30.12	27.37	31.45	2	49	0	0	0	0	0	0	0	0	0	0	2	0	170.6	66.9	1.78	22.99	113	69	4020	90	3460	104	86	0	0	0	0	0	0	0	0
897	24.06	28.9	25.5	30.06	1	50	0	0	0	0	0	0	0	0	0	0	1	0	158.5	54.4	1.55	21.65	97	68	2520	82	2210	95	88	0	0	0	0	0	0	0	0
898	26.43	28.73	27.46	29.95	2	50	0	0	0	0	0	0	0	0	0	0	2	0	168.2	77.9	1.91	27.54	134	85	4070	95	3580	112	88	0	0	0	0	0	0	0	0	50	34	63	27.3	26
899	28.14	42.31	29.31	44.61	2	53	0	0	0	0	0	0	0	0	0	0	2	0	171.8	86.9	2.04	29.44	136	85	3700	82	3300	100	89	0	0	0	0	0	0	0	0
900	24.38	32.39	25.25	33.9	2	58	0	0	0	0	0	0	0	0	0	0	1	0	171.5	67.3	1.79	22.88	102	67	3030	72	2530	83	83	0	0	0	0	0	0	0	0
901	22.32	28.77	23.03	29.99	2	43	0	0	0	0	0	0	0	0	0	0	2	0	170	67.1	1.78	23.22	116	69	3870	84	3240	92	84	0	0	0	0	0	0	0	0
902	26.2	29.03	27.22	30.27	2	47	0	0	0	0	0	0	0	0	0	0	1	0	173.4	72.2	1.86	24.01	132	102	3820	82	2910	83	76	1	1	0	0	0	0	0	0
903	27.78	38.81	29.74	40.1	1	69	0	0	0	0	0	0	0	0	0	0	1	0	157.9	59.7	1.62	23.94	103	66	2880	110	2330	125	81	0	0	0	0	0	0	0	0
904	21.97	33.61	22.65	35.22	2	52	0	0	0	0	0	0	0	0	0	0	3	0	173.7	72.8	1.87	24.13	118	78	4310	95	3570	107	83	0	0	0	0	0	0	0	0
905	24.72	27.84	25.62	28.99	2	50	0	0	0	0	0	0	0	0	0	0	3	0	172.6	72.3	1.86	24.27	108	63	3580	78	2910	86	81	0	0	0	0	0	0	0	0
906	22.37	33.11	23.08	34.68	2	48	0	0	0	0	0	0	0	0	0	0	3	0	168	67.4	1.77	23.88	112	87	3980	92	3520	108	88	0	0	0	0	0	0	0	0
907	23.6	32.4	24.41	33.91	2	51	1	1	1	0	0	0	0	0	0	0	2	0	178.2	79.8	1.99	25.13	119	74	4340	90	3620	102	83	0	0	0	0	0	0	0	0
908	22.35	30.18	23.69	31.39	1	55	0	0	0	0	0	0	0	0	0	0	1	0	158	52.8	1.52	21.15	144	83	3340	113	2860	129	85	0	0	0	0	0	0	0	0
909	29.31	36.12	30.57	37.93	2	46	0	0	0	0	0	0	0	0	0	0	1	0	186.7	77.8	2.01	22.32	111	81	4340	80	3810	96	88	0	0	0	0	0	0	0	0	51	36	60	18
910	25.4	32.6	26.92	33.9	1	58	0	0	0	0	0	0	0	0	0	0	1	0	147.9	53.9	1.49	24.64	132	82	2130	88	2120	119	99	0	0	0	0	0	0	0	0
911	33.8	38.04	32.79	36.14	1	68	0	0	1	0	0	0	0	0	0	0	1	0	157.5	51.9	1.51	20.92	124	83	2630	100	2190	116	83	0	0	0	0	0	0	0	0	52	36	62	34.1	23
912	27.02	36.66	28.1	38.51	2	51	1	0	0	0	0	0	0	0	0	0	3	0	170	78.7	1.93	27.23	132	91	3890	88	3420	104	88	0	0	0	0	0	0	0	0
913	27.04	35.69	28.98	36.89	1	62	0	0	0	0	0	0	0	0	0	0	1	0	150.1	59.2	1.57	26.28	115	77	2650	108	2090	118	79	0	0	0	0	0	0	0	0
914	26.35	29.43	29.42	31.12	1	46	0	0	0	0	0	0	0	0	0	0	1	0	158.9	55.4	1.56	21.94	104	73	3030	92	2680	106	89	0	0	0	0	0	0	0	0
915	24.31	24.99	25.17	25.91	2	29	0	0	0	0	0	0	0	0	0	0	1	0	184.6	68.6	1.88	20.13	107	66						0	0	0	0	0	0	0	0
916	26.67	27.85	28.6	28.82	1	40	0	0	0	0	0	0	0	0	0	0	1	0	171	57	1.65	19.49	99	62	3330	85	3000	99	90	0	0	0	0	0	0	0	0
917	22.45	29.12	23.17	30.37	2	41	1	0	0	0	0	0	0	0	0	0	3	0	170.4	74.5	1.88	25.66	115	78						0	0	0	0	0	0	0	0
918	27.49	32.34	29.44	33.44	1	54	0	0	0	0	0	0	0	0	0	0	1	0	162.3	55.5	1.58	21.07	107	67	2050	78	2130	88	85	0	0	0	0	0	0	0	0
919	24.45	31.77	23.72	30.18	1	49	0	0	0	0	0	0	0	0	0	0	1	0	160.7	50.5	1.5	19.56	89	61	2860	89	2420	99	84	0	0	0	0	0	0	0	0
920	23.79	30.07	24.61	31.4	2	53	1	0	0	0	0	0	0	0	0	0	3	0	170.2	77.3	1.91	26.68	107	75	4580	105	4040	126	88	0	0	0	0	0	0	0	0	55	43	48	27.4	23
921	25.5	35.4	24.74	33.63	1	52	0	0	0	0	0	0	0	1	0	0	1	0	154.3	48.2	1.44	20.24	135	90	3060	105	2450	112	80	0	0	0	0	0	0	0	0
922	24.19	30.35	23.28	29.23	1	70	0	0	0	0	0	0	0	0	0	0	1	0	149.3	61.9	1.6	27.77	162	100	1970	87	1480	94	75	0	0	0	0	0	0	0	0
923	39.44	36.7	41.52	38.56	2	53	1	1	0	0	0	0	0	0	0	0	1	0	165.6	79.9	1.92	29.14	118	78	3990	98	3700	122	93	0	0	0	0	0	0	0	0
924	23.33	30.29	25.16	31.33	1	51	0	0	0	0	0	0	0	0	0	0	1	0	161.9	59.5	1.64	22.7	107	72	3000	91	2580	104	86	0	0	0	0	0	0	0	0
925	22.1	26.6	22.79	27.65	2	44	0	0	0	0	0	0	0	0	0	0	2	1	170.8	105.1	2.23	36.03	120	76	3530	77	3290	94	93	0	0	0	0	0	0	0	0
926	23.86	29.24	22.97	29.03	1	38	0	0	0	0	0	0	0	0	0	0	1	1	149.1	67.2	1.67	30.23	110	80	2790	92	2530	107	91	0	0	0	0	0	0	0	0
927	24.1	28.41	24.95	29.6	2	47	0	0	0	0	0	0	0	0	0	0	1	0	176.6	73.2	1.89	23.47	108	74	4360	91	3780	105	87	0	0	0	0	0	0	0	0
928	26.26	31.07	27.28	32.48	2	59	0	0	0	0	0	0	0	0	0	0	1	0	173.4	62.7	1.74	20.85	131	89	3670	84	3250	104	88	0	0	0	0	0	0	0	0
929	21.63	32.53	22.28	34.05	2	64	1	0	0	0	0	0	0	0	0	0	2	0	170.8	75.9	1.9	26.02	110	69	3980	98	3640	127	91	0	0	0	0	0	0	0	0
930	22.02	26.5	23.34	27.56	1	44	0	0	0	0	0	0	0	0	0	0	1	0	161.7	53.6	1.55	20.5	115	81	2900	87	2300	89	79	0	0	0	0	0	0	0	0
931	27.24	24.69	28.34	25.59	2	32	0	0	0	0	0	0	0	0	0	0	3	0	171.2	54.6	1.61	18.63	103	69	4280	88	3510	91	82	0	0	0	0	0	0	0	0
932	26.06	34.99	26.81	36.37	1	67	1	1	0	0	0	0	0	0	1	0	1	0	158.9	73.1	1.8	28.95	128	76	3010	108	2560	128	85	0	0	0	0	0	0	0	0	49	29	74	27
933	28.88	33.6	30.11	35.21	2	71	0	0	0	0	0	0	0	0	1	0	1	0	153.7	53.8	1.52	22.77	115	73	2510	88	2000	101	80	1	1	0	0	0	0	0	0
934	23.3	31.38	24.08	32.81	2	53	0	0	0	0	0	0	0	0	0	0	3	0	170.2	66.6	1.77	22.99	117	77	3220	74	2550	80	79	0	0	0	0	0	0	0	0
935	23.63	32.92	25.47	34.04	1	58	0	0	0	0	0	0	0	0	0	0	1	0	151.8	59.3	1.58	25.73	132	83	2440	92	2220	114	91	0	0	0	0	0	0	0	0
936	21.99	30.63	22.67	32	2	43	0	1	0	0	0	0	0	0	0	0	2	0	163.9	64	1.71	23.82	134	90	4080	95	3690	110	90	0	0	0	0	0	0	0	0
937	24.38	29.42	25.25	30.69	2	40	0	0	0	0	0	0	0	0	0	0	3	0	178.7	87.7	2.09	27.46	129	85	5070	99	4430	114	87	0	0	0	0	0	0	0	0
938	30.12	39.74	28.98	39.11	1	41	0	0	0	0	0	0	0	0	0	0	1	0	160.3	70.6	1.77	27.47	122	74	3050	89	2750	104	90	0	0	0	0	0	0	0	0
939	24.84	33.14	25.75	34.71	2	52	1	0	0	0	0	0	0	0	0	0	1	0	171	72.8	1.86	24.9	124	86	4690	107	3940	122	84	0	0	0	0	0	0	0	0
940	28.35	38.37	29.26	39.99	1	77	1	0	1	0	0	0	0	0	0	0	1	0	152.6	67.3	1.69	28.9	138	67	1960	89	1290	87	66	1	0	0	1	0	0	1	0
941	27.84	28.29	28.99	29.47	2	41	0	0	0	0	0	0	0	0	0	0	1	0	186.5	87.3	2.13	25.1	121	79	5250	95	4620	112	88	0	0	0	0	0	0	0	0
942	24.54	36.27	25.42	38.09	2	59	0	1	0	0	0	0	0	0	0	1	3	0	172.3	72.8	1.87	24.52	139	91	3530	81	2960	95	84	0	0	0	0	0	0	0	0
943	24.91	34.69	25.82	36.39	2	57	0	1	0	0	0	0	0	0	0	0	3	0	177.5	83.9	2.03	26.63	116	79	3670	78	2660	79	72	0	0	0	0	0	0	0	0
944	32.83	33.17	34.06	34.42	1	75	1	0	0	0	0	0	0	0	0	0	1	1	149.3	71.5	1.72	32.08	121	71	1660	78	1550	108	94	0	0	0	0	0	0	0	0
945	23.64	40.04	24.45	42.16	2	51	0	0	0	0	0	0	0	0	0	0	3	0	169.5	59.3	1.67	20.64	124	86	4410	100	4090	125	93	0	0	0	0	0	0	0	0
946	25.36	33.94	26.31	35.58	2	42	0	0	0	0	0	0	0	0	0	0	3	0	180.8	76.2	1.96	23.31	114	78	4430	85	3590	91	81	0	0	0	0	0	0	0	0
947	24.1	32.67	24.95	34.2	2	50	0	0	0	0	0	0	0	0	0	0	2	0	172.3	81.7	1.98	27.52	119	81	4080	89	3620	107	89	0	0	0	0	0	0	0	0
948	32.38	40.55	33.89	42.71	2	68	1	0	0	0	0	0	0	0	0	0	2	0	174.8	79.7	1.97	26.08	146	84	3520	82	2300	79	65	1	0	1	0	0	0	0	0
949	22.16	26.14	21.33	25.18	1	45	0	0	0	0	0	0	0	0	0	0	1	0	159.2	60.5	1.64	23.87	107	72	2730	83	2320	91	85	0	0	0	0	0	0	0	0
950	27.97	35.78	29.13	37.56	2	62	1	1	0	0	0	1	0	0	0	0	1	0	167.3	74.6	1.86	26.65	155	87	2870	72	2470	87	86	1	1	0	0	0	0	0	0	49	33	65	19
951	29.91	31.06	31.22	32.46	2	58	0	0	0	0	0	0	0	0	0	0	1	0	183.7	87.3	2.11	25.87	121	64	4060	82	3460	99	85	0	0	0	0	0	0	0	0	51	36	60	39.1	29
952	25.26	29.4	26.2	30.67	2	35	0	0	0	0	0	0	0	0	0	0	3	0	174	75.3	1.91	24.87	126	88	4050	80	3460	87	85	0	0	0	0	0	0	0	0
953	26.52	37.84	27.56	39.79	2	64	1	0	0	0	0	0	0	0	0	0	2	0	166.8	63.5	1.72	22.82	125	81						0	0	0	0	0	0	0	0	46	29	70	18.2	23
954	21.95	25	21.13	24.09	1	45	0	0	0	0	0	0	0	0	0	1	3	0	164.7	61.2	1.67	22.56	94	51	3570	101	2750	101	77	0	0	0	0	0	0	0	0
955	29.33	25.14	33	25.97	1	49	0	0	0	0	0	0	0	0	0	0	1	0	158.2	55	1.55	21.98	128	71	3150	101	2700	114	86	0	0	0	0	0	0	0	0	54	31	77	34.7	26
956	29.11	31.77	31.11	32.85	1	50	0	0	0	0	0	0	0	0	0	0	2	0	168.8	60	1.68	21.06	102	74	3590	98	3340	120	93	0	0	0	0	0	0	0	0
957	23.32	31.2	23.88	32.31	1	62	1	0	0	0	0	0	0	0	0	0	2	0	158.9	53	1.53	20.99	114	77	2610	90	2000	94	77	0	0	0	0	0	0	0	0
958	21.36	27.94	21.99	29.1	2	56	0	0	0	0	0	0	0	0	0	1	2	0	179.3	74	1.92	23.02	120	80	4790	101	3480	103	73	0	0	0	0	0	0	0	0
959	26.14	29.06	25.15	28.86	1	54	0	0	0	0	0	0	0	0	0	0	1	0	164.9	67.2	1.75	24.71	107	66	3100	93	2680	107	86	0	0	0	0	0	0	0	0
960	23.92	26.88	25.77	27.82	1	34	0	0	0	0	0	0	0	0	0	0	1	0	165.2	60	1.66	21.99	103	70	3180	84	2650	88	83	0	0	0	0	0	0	0	0
961	26.87	34.48	28.81	35.64	1	50	0	0	0	0	0	0	0	0	0	0	1	0	156.2	59.8	1.61	24.51	117	68	2400	81	1980	88	83	0	0	0	0	0	0	0	0
962	26.66	26.44	28.59	27.36	1	43	0	0	0	0	0	0	0	0	0	0	1	0	163	57.1	1.61	21.49	96	51	3500	101	2960	110	84	0	0	0	0	0	0	0	0
963	31.26	36.25	30.07	35.76	1	58	0	0	0	0	0	0	0	0	0	0	1	0	160.4	62.2	1.66	24.18	138	83	2670	89	2160	97	81	0	0	0	0	0	0	0	0
964	28.3	41.2	27.23	40.51	1	62	0	0	0	0	0	0	0	0	0	0	1	0	158.5	67.1	1.72	26.71	115	77	2650	95	1890	93	71	0	0	0	0	0	0	0	0
965	31.54	42.97	32.98	45.33	2	53	0	0	0	0	0	0	0	0	0	0	2	0	174.7	86.3	2.05	28.28	119	68	3780	81	3090	91	82	0	0	0	0	0	0	0	0
966	26.35	37.21	27.38	39.11	2	58	0	1	0	0	0	0	0	0	0	0	3	0	169.8	66.4	1.77	23.03	105	70	3460	82	2880	95	83	0	0	0	0	0	0	0	0
967	26.51	32.14	27.55	33.63	2	50	0	0	0	0	0	0	0	0	0	0	2	0	180.2	80.8	2.01	24.88	118	83	4590	92	2790	76	61	0	0	0	0	0	0	0	0	53	36	63	17.5	21
968	24.08	34.91	24.93	36.62	2	57	0	0	0	0	0	0	0	0	0	0	3	0	161.6	51.7	1.52	19.8	115	76	2590	71	2220	82	86	1	0	1	0	0	0	0	0
969	27.62	31.06	29.58	32.12	1	53	0	0	0	0	0	0	0	0	0	0	1	0	158.5	57.8	1.6	23.01	122	80	3000	100	2600	115	86	0	0	0	0	0	0	0	0
970	26.32	33.3	27.35	34.88	2	57	1	0	0	0	0	0	0	0	0	0	2	0	176.3	75.8	1.93	24.39	130	83	3860	85	2630	81	68	1	0	1	0	0	0	0	0
971	26.25	26.43	27.27	27.46	2	40	0	0	0	0	0	0	0	0	0	0		0	171	70.1	1.82	23.97	119	81	4690	100	3950	109	84	0	0	0	0	0	0	0	0
972	26.06	38.83	27.06	40.86	2	60	0	0	1	0	0	0	0	0	0	0	1	0	177.6	75.2	1.93	23.84	109	74	5120	111	4010	123	78	1	1	0	0	0	0	0	0
973	25.06	31.48	25.98	32.92	2	30	0	0	0	0	0	0	0	0	0	0	1	0	172.3	84.2	2.01	28.36	129	81	4510	89	3790	94	84	0	0	0	0	0	0	0	0
974	20.55	30.58	19.93	29.05	1	53	0	0	0	0	0	0	0	0	0	0	1	0	149.7	44.8	1.36	19.99	103	69	2780	105	2380	120	86	0	0	0	0	0	0	0	0
975	28.12	31.93	29.29	33.4	2	53	0	0	0	0	0	0	0	0	0	0	2	0	167.3	56.8	1.62	20.29	114	73	3460	82	2860	92	83	0	0	0	0	0	0	0	0
976	23.49	32.41	24.29	33.92	2	61	0	0	0	0	0	0	0	0	0	0	3	0	170	71.1	1.83	24.6	126	97	3790	91	2980	101	79	0	0	0	0	0	0	0	0
977	25.77	41.14	26.5	42.95	1	65	1	0	0	0	0	0	0	0	0	0	1	0	155.2	58	1.58	24.08	131	93	2730	105	2210	118	81	0	0	0	0	0	0	0	0	52	34	67	27.4	19
978	30.42	36.58	31.77	38.43	2	76	0	0	0	0	0	0	0	0	0	0	3	0	164	59.9	1.65	22.27	114	61	3090	89	1970	86	64	1	1	0	0	0	0	0	0
979	32.38	36.72	31.14	36.21	1	54	0	0	0	0	0	0	0	0	0	0	1	0	162.8	62.2	1.68	23.47	94	65	2800	87	2490	103	89	0	0	0	0	0	0	0	0
980	23.72	27.7	24.54	28.84	2	51	1	1	0	0	0	0	0	0	0	0	2	0	177.4	90.2	2.11	28.66	124	82	4400	91	3570	101	81	0	0	0	0	0	0	0	0
981	24.3	33.27	24.93	34.53	1	49	1	0	0	0	0	0	0	0	0	0	1	1	153.7	76.3	1.8	32.3	168	92	2770	97	2480	114	89	0	0	0	0	0	0	0	0	52	33	70	30	34
982	26.56	27.53	25.76	26.15	1	46	0	0	0	0	0	0	0	0	0	0	1	0	161.6	50.7	1.51	19.41	109	71	2730	83	2060	82	76	0	0	0	0	0	0	0	0
983	23.05	29.55	22.36	28.07	1	55	0	0	0	0	0	0	0	0	0	0	1	0	164.5	41.8	1.38	15.45	107	72	3420	104	2820	114	82	0	0	0	0	0	0	0	0
984	33.06	40.31	34.62	42.45	2	70	0	0	0	0	0	0	0	1	0	0	2	0	172.1	66.5	1.78	22.45	94	70	3700	91	2630	96	71	0	0	0	0	0	0	0	0
985	37.75	35.94	39.32	37.39	1	63	1	0	1	0	0	0	0	0	0	0	1	0	154	47.3	1.42	19.94	125	68	2340	88	1890	98	81	0	0	0	0	0	0	0	0	51	35	62	47.7	33
986	27.83	38.07	28.71	39.66	1	62	1	0	0	0	0	0	0	0	0	0	1	0	153	58.3	1.57	24.9	118	76	2180	85	1990	107	91	0	0	0	0	0	0	0	0
987	21.31	26.19	21.93	27.21	2	48	0	0	0	0	0	0	0	0	0	0	1	0	177.9	70.8	1.87	22.37	118	67	4080	83	3530	97	87	0	0	0	0	0	0	0	0
988	23.51	23.61	24.92	24.55	1	30	0	0	0	0	0	0	0	0	0	0	1	0	166.8	52.8	1.56	18.98	97	62	3470	86	3190	100	92	0	0	0	0	0	0	0	0
989	27.78	34.68	28.65	36.04	1	61	1	0	0	0	0	0	0	0	0	0	1	0	154.1	56.9	1.56	23.96	112	76	2330	86	2130	108	91	0	0	0	0	0	0	0	0
990	23.04	26.77	22.18	26.66	1	39	0	0	0	0	0	0	0	0	0	0	1	0	165.1	70.3	1.8	25.79	98	61	3710	101	3030	105	82	0	0	0	0	0	0	0	0
991	31.18	32.87	33.25	33.99	1	67	0	0	0	0	0	0	0	0	0	0	1	0	151.7	59.8	1.59	25.99	104	69	2580	111	2250	137	87	0	0	0	0	0	0	0	0	46	27	75	24.7	23
992	27.27	27.77	28.37	28.91	2	28	0	0	0	0	0	0	0	0	0	0	3	1	171.5	89.4	2.06	30.4	107	77	4030	103	3630	101	90	0	0	0	0	0	0	0	0
993	26.6	33.66	27.65	35.27	2	50	0	0	0	0	0	0	0	0	0	0	2	0	168.8	72.3	1.84	25.37	115	86	4400	99	3820	116	87	0	0	0	0	0	0	0	0
994	26.47	33.65	25.47	33.26	1	59	0	0	0	0	0	0	0	0	0	0	1	0	164.7	62.4	1.69	23	103	66	2930	91	2320	98	79	0	0	0	0	0	0	0	0
995	22.88	27.82	23.63	28.97	2	51	0	0	0	0	0	0	0	0	0	0	2	0	163.7	66.4	1.74	24.78	105	73	4770	121	4220	141	89	0	0	0	0	0	0	0	0
996	27.06	31.77	28.14	33.23	2	63	0	0	0	0	0	0	0	0	0	0	2	0	172.5	67.9	1.8	22.82	113	76	4200	99	3830	128	91	0	0	0	0	0	0	0	0
997	26.86	26.63	26.05	25.3	1	59	0	0	1	0	0	0	0	0	0	0	1	0	154.2	47.7	1.43	20.06	107	67						0	0	0	0	0	0	0	0
998	31.63	32.12	33.08	33.61	2	46	1	0	0	0	0	0	0	0	0	0	3	0	176.4	85.2	2.04	27.38	104	81	4440	92	3880	107	87	0	0	0	0	0	0	0	0	50	37	52	20.8
999	21.29	39.76	21.91	41.86	2	66	1	0	0	0	0	0	0	0	0	0	3	0	166.5	66.9	1.76	24.13	112	76	3740	100	3150	121	84	0	0	0	0	0	0	0	0
1000	26.83	25.36	25.82	25.31	1	43	0	0	0	0	0	0	0	0	0	0	1	0	156.8	68.5	1.73	27.86	104	62	3110	96	2710	108	87	0	0	0	0	0	0	0	0
1001	24.27	29.19	23.36	28.11	1	61	0	0	0	0	0	0	0	0	0	0	1	0	161.8	61.2	1.66	23.38	133	86	2960	97	2450	109	83	0	0	0	0	0	0	0	0
1002	28.55	34.29	29.75	35.95	2	56	1	1	0	0	0	0	0	0	0	0	2	0	157.9	68.6	1.73	27.51	128	74	3290	93	2900	109	88	1	1	0	0	0	0	0	0
1003	26.02	32.08	27.02	33.57	2	57	0	1	0	0	0	0	0	0	0	0	2	0	163.3	64.4	1.71	24.15	112	82	3400	89	3390	121	100	0	0	0	0	0	0	0	0
1004	23.83	28.61	25.67	29.6	1	55	0	0	0	0	0	0	0	0	0	0	1	0	157.3	56.3	1.57	22.75	98	57	2760	93	2430	110	88	0	0	0	0	0	0	0	0
1005	23.93	31.23	24.76	32.65	2	50	0	0	0	0	0	0	0	0	0	1	3	0	174	82.3	1.99	27.18	129	88	3790	80	3210	92	85	0	0	0	0	0	0	0	0
1006	26.67	34.25	27.72	35.91	2	42	0	0	0	0	0	0	0	0	0	0	2	0	173.7	69.1	1.83	22.9	110	78	4020	84	3290	90	82	0	0	0	0	0	0	0	0	50	34	64	15	17
1007	25.15	37.57	26.08	39.5	2	59	1	0	0	0	0	0	0	0	0	0	3	0	164.5	68.9	1.77	25.46	123	76	3310	85	2610	92	79	1	1	0	0	0	0	0	0
1008	24.09	28.49	23.19	27.44	1	43	0	0	0	0	0	0	0	0	0	0	1	0	164.3	60.6	1.66	22.45								0	0	0	0	0	0	0	0
1009	22.11	27.79	22.8	28.93	2	38	0	0	0	0	0	0	0	0	0	0	2	0	171.2	73.8	1.87	25.18	122	80	4560	97	3960	107	87	0	0	0	0	0	0	0	0
1010	24.98	33.99	25.9	35.63	2	60	0	0	0	0	0	0	0	0	0	0	2	0	162.6	59.7	1.64	22.58	132	84	3090	83	2840	105	92	0	0	0	0	0	0	0	0
1011	22.32	33.07	23.03	34.64	2	53	0	0	0	0	0	0	0	0	0	0	2	0	166.9	71	1.81	25.49	108	67	4160	99	3040	98	73	0	0	0	0	0	0	0	0
1012	27.77	35.66	26.94	33.88	1	65	0	0	0	0	0	0	0	0	0	0	1	0	151.5	41.6	1.32	18.12	119	73	2370	100	1960	116	83	0	0	0	0	0	0	0	0
1013	27.41	32.65	28.52	34.18	2	54	0	0	0	0	0	0	0	0	0	0	2	0	165.7	76.7	1.88	27.94	118	80	3840	95	2920	98	76	0	0	0	0	0	0	0	0
1014	25.38	36.68	26.33	38.53	2	67	1	0	0	0	0	0	0	0	0	0	3	0	167.5	68.5	1.79	24.42	92	60	3120	81	2520	95	81	1	1	0	0	0	0	0	0
1015	27.96	34.87	29.12	36.58	2	44	0	0	0	0	0	0	0	0	0	0	3	1	170	87.1	2.03	30.14	115	78	3800	83	3320	95	87	0	0	0	0	0	0	0	0
1016	22.87	29.62	23.62	30.91	2	50	0	0	0	0	0	0	0	0	0	0	2	0	174.5	68.6	1.82	22.53	99	68	4910	104	3730	107	76	0	0	0	0	0	0	0	0
1017	26.65	26.02	25.85	24.72	1	57	0	0	0	0	0	0	0	0	0	0	1	0	148.5	46.7	1.39	21.18	91	56	2310	94	1730	96	75	0	0	0	0	0	0	0	0
1018	25.63	34.71	26.6	36.41	2	64	0	0	0	0	0	0	0	0	0	0	1	0	165.4	68.1	1.77	24.89	107	67	3660	97	3150	118	86	0	0	0	0	0	0	0	0	53	38	58	27.8	26
1019	19.96	30.28	21.69	31.32	1	59	0	0	0	0	0	0	0	0	0	0	1	0	154.5	57.2	1.57	23.96	97	60	2720	99	2330	115	86	1	1	0	0	0	0	0	0
1020	25.09	32.01	25.78	33.18	1	65	1	0	0	0	0	0	0	0	0	0	1	0	148.9	62.3	1.61	28.1	147	75	2250	95	2020	119	90	0	0	0	0	0	0	0	0
1021	24.81	25.02	25.71	25.94	2	49	0	0	0	0	0	0	0	0	0	0	3	0	163.8	70.2	1.79	26.16	129	73	4310	104	3520	112	82	0	0	0	0	0	0	0	0
1022	33.21	32.68	35.95	34.64	1	66	0	1	0	0	0	0	0	0	0	0	1	0	158.3	67.7	1.73	27.02	141	76	2800	104	2230	115	80	0	0	0	0	0	0	0	0
1023	28.63	25.14	27.77	23.88	1	51	0	0	0	0	0	0	0	0	0	0	1	0	155.2	50.2	1.47	20.84	95	62	2440	83	2190	99	90	0	0	0	0	0	0	0	0
1024	27.76	30.9	28.9	32.29	2	50	0	0	0	0	0	0	0	0	0	0	2	0	158.2	59.8	1.62	23.89	98	64	3450	94	3420	120	99	0	0	0	0	0	0	0	0
1025	21.19	29.63	21.81	30.92	2	49	0	0	0	0	0	0	0	0	0	0		0	160.8	57.8	1.61	22.35	115	80	3270	85	2690	91	82	0	0	0	0	0	0	0	0
1026	27.41	32.06	28.52	33.54	2	52	1	0	0	0	0	0	0	0	0	0		0	162.9	72.3	1.81	27.25	113	73	3770	96	3350	113	89	0	0	0	0	0	0	0	0
1027	25.04	35.19	25.96	36.93	2	80	0	0	0	0	0	0	0	0	1	0	1	0	171.9	61.3	1.71	20.74	125	78	4340	114	3140	129	72	0	0	0	0	0	0	0	0
1028	27.02	33.54	28.1	35.14	2	41	0	0	0	0	0	0	0	0	0	0	1	0	174.6	75.5	1.91	24.77	124	77	4200	85	3540	94	84	0	0	0	0	0	0	0	0
1029	30.53	37.73	31.89	39.67	2	73	1	0	0	0	0	0	0	0	0	0	1	0	167.8	67.8	1.78	24.08	129	72	3550	96	2780	112	78	0	0	0	0	0	0	0	0
1030	22.27	35.86	22.97	37.65	2	58	0	0	0	0	0	0	0	0	0	0	2	0	167.5	66.9	1.76	23.84	105	71	4210	103	3460	117	82	1	1	0	0	0	0	0	0
1031	25.41	34.24	26.36	35.9	2	58	0	0	1	0	0	0	0	0	0	0	1	0	164.8	62.6	1.69	23.05	125	81	3850	98	3220	112	84	0	0	0	0	0	0	0	0
1032	21.63	34.32	22.93	35.69	1	65	0	0	0	0	0	0	0	0	0	0	1	0	150.4	53	1.49	23.43	105	74	2520	106	2070	122	82	0	0	0	0	0	0	0	0
1033	23.04	24.99	24.86	25.87	1	47	0	0	0	0	0	0	0	0	0	0	1	0	167.3	57.5	1.63	20.54	104	65	3040	84	2530	92	83	0	0	0	0	0	0	0	0
1034	23.09	29.19	22.4	27.73	1	48	0	0	0	0	0	0	0	0	0	0	1	0	150.6	50.9	1.46	22.44	124	74	2930	105	2540	120	87	0	0	0	0	0	0	0	0
1035	23.39	31.51	22.69	29.93	1	55	0	0	0	0	0	0	0	1	1	0		0	156.8	49.3	1.47	20.05	118	69	3160	107	2850	129	90	0	0	0	0	0	0	0	0
1036	22.47	37.11	22.97	38.64	1	59	1	0	0	0	0	0	0	1	0	0	1	0	158	61.2	1.64	24.52	116	57	1970	69	1850	88	94	0	0	0	0	0	0	0	0
1037	24.01	25.7	23.11	25.63	1	32	0	0	0	0	0	0	0	0	0	0	2	0	164.6	62.7	1.69	23.14	90	53	4030	104	3600	118	89	0	0	0	0	0	0	0	0
1038	23.21	30.56	25.04	31.61	1	52	0	0	0	0	0	0	0	0	0	0	1	0	154.9	58.2	1.58	24.26	125	80	2580	88	2240	102	87	0	0	0	0	0	0	0	0
1039	28.09	35.19	29.26	36.93	2	47	1	0	1	0	0	0	0	0	0	0	2	0	171.6	77.6	1.92	26.35	124	87	4860	108	4170	122	86	0	0	0	0	0	0	0	0
1040	24.64	27.5	25.53	28.62	2	46	0	0	0	0	0	0	0	0	0	0	3	0	170.9	60.7	1.7	20.78	104	64	4620	102	3860	113	84	0	0	0	0	0	0	0	0
1041	23.94	41.09	24.55	42.9	1	69	1	0	0	0	0	0	0	0	0	0	1	0	153.4	57	1.56	24.22	145	94	2340	98	2240	133	96	1	0	0	0	0	1	0	0
1042	22.13	31.4	22.82	32.83	2	63	0	0	0	0	0	0	0	0	0	0	1	0	168.4	57.4	1.64	20.24	111	68	3490	88	2970	106	85	0	0	0	0	0	0	0	0
1043	23.34	28.62	24.74	29.76	1	53	0	0	0	0	0	0	0	0	0	0	1	0	161.3	53.3	1.55	20.49	102	60	2410	77	1920	82	80	1	0	0	0	0	0	0	1
1044	27.68	36.99	29.34	38.47	1	55	0	0	0	0	0	0	0	0	0	0	1	0	155.1	53.8	1.52	22.36	131	87	2390	84	2130	101	89	0	0	0	0	0	0	0	0
1045	28.8	33.83	30.02	35.46	2	45	0	0	0	0	0	0	0	0	0	0	1	0	176.2	82.2	2.01	26.48	117	78	4040	83	3680	101	91	0	0	0	0	0	0	0	0
1046	28.09	29.49	30.06	30.5	1	48	0	0	0	0	0	0	0	0	0	0	1	0	154.9	58.2	1.58	24.26	100	66	2870	95	2410	105	84	0	0	0	0	0	0	0	0
1047	20.44	41.36	21	43.59	2	62	1	1	0	0	0	0	0	0	0	0	2	0	169.8	72.2	1.85	25.04	125	76	3100	75	2140	73	69	0	0	0	0	0	0	0	0
1048	27	30.67	28.94	31.72	1	63	0	0	0	0	0	0	0	0	0	0	1	0	149.1	57	1.54	25.64	92	51	2200	91	1870	107	85	0	0	0	0	0	0	0	0
1049	25.39	33.37	26.34	34.96	2	51	0	0	0	0	0	0	0	0	0	0	1	0	168	76.1	1.88	26.96	110	73	3980	94	3600	113	90	0	0	0	0	0	0	0	0
1050	26.87	34.17	25.86	32.89	1	69	0	0	0	0	0	0	0	0	0	0	1	0	146.3	60.3	1.57	28.17	173	93	1710	83	1610	113	94	0	0	0	0	0	0	0	0	51	31	73	29.7	31
1051	25.37	21.86	26.89	22.73	1	45	0	0	0	0	0	0	0	0	0	0	2	0	154.1	54	1.52	22.74	96	63	2470	80	2150	90	87	0	0	0	0	0	0	0	0
1052	23.66	33.18	24.47	34.75	2	72	0	1	0	0	0	0	0	0	0	0	2	0	163.2	62.6	1.68	23.5	119	82	2590	76	1960	84	76	1	0	1	0	0	0	0	0
1053	25.19	32.33	26.13	33.84	2	60	0	0	0	0	0	0	0	0	0	0	1	0	177	81.3	2	25.95	119	78	4200	91	3270	100	78	0	0	0	0	0	0	0	0
1054	26.51	28.47	27.55	29.67	2	41	0	0	0	0	0	0	0	0	0	0	3	0	166.4	62.4	1.7	22.54	115	79	4040	93	3590	105	89	0	0	0	0	0	0	0	0
1055	27.54	38.19	28.4	39.79	1	62	1	0	0	0	0	0	0	0	0	0	1	0	155.6	50.4	1.48	20.82	98	55	2860	107	2300	118	80	0	0	0	0	0	0	0	0	45	28	71	17.7	24
1056	23.91	29.16	24.74	30.41	2	51	1	0	1	0	0	0	0	0	0	0	2	0	172.5	64.6	1.76	21.71	128	76						0	0	0	0	0	0	0	0
1057	21.42	25.14	23.5	25.97	1	35	0	0	0	0	0	0	0	0	0	0	1	0	155.6	55	1.54	22.72	97	62	3300	99	3140	120	95	0	0	0	0	0	0	0	0
1058	23.26	30.25	25.09	31.29	1	55	0	0	0	0	0	0	0	0	0	0	1	0	152.1	57.2	1.55	24.73	112	67	2610	96	2150	106	83	0	0	0	0	0	0	0	0
1059	24.35	31.6	25.22	33.05	2	59	0	0	0	0	0	0	0	0	0	0	3	0	173.2	82.4	1.99	27.47	104	66	4590	106	4010	129	87	0	0	0	0	0	0	0	0
1060	23.07	38.18	23.84	40.15	2	62	0	0	0	0	0	0	0	0	0	0	3	0	161.2	65	1.71	25.01	151	95	3750	106	3140	123	84	0	0	0	0	0	0	0	0
1061	21.68	25.67	21.03	24.39	1	51	0	0	0	0	0	0	0	0	0	0	1	0	156.7	50	1.48	20.36	113	72	2530	86	2280	103	90	0	0	0	0	0	0	0	0
1062	20.81	28.36	21.2	29.28	1	47	1	0	0	0	0	0	0	0	0	0	1	0	158.4	57.7	1.59	23	112	73	2620	83	2360	98	90	0	0	0	0	0	0	0	0	47	28	74	22.2	22
1063	25.29	28.93	26.23	30.16	2	49	0	0	0	0	0	0	0	0	0	0	2	0	159.1	71.7	1.78	28.33	85	58	3240	84	2730	92	84	0	0	0	0	0	0	0	0
1064	25.2	31.76	26.14	33.22	2	70	1	1	0	0	0	0	0	0	0	0	2	0	168.3	67.2	1.77	23.72	129	73	4030	107	3530	137	88	0	0	0	0	0	0	0	0
1065	26.98	31.64	28.06	33.09	2	48	0	0	0	0	0	0	0	0	0	0	3	0	175.1	76.8	1.93	25.05	119	83	4090	86	2880	81	70	0	0	0	0	0	0	0	0
1066	24.43	27.42	26.29	28.37	1	53	0	0	0	0	0	0	0	0	0	0	3	0	162.7	58.2	1.62	21.99	117	86	2980	92	2480	102	83	0	0	0	0	0	0	0	0
1067	21.11	27.39	20.48	26.02	1	59	0	0	0	0	0	0	0	0	0	0	1	0	155	51.5	1.49	21.44	91	52	2600	95	1960	97	76	0	0	0	0	0	0	0	0
1068	24.33	23.32	25.2	24.11	2	34	0	0	0	0	0	0	0	0	0	0	1	0	169.7	61.1	1.7	21.22	118	84	4430	92	3640	95	82	0	0	0	0	0	0	0	0	46	32	62	12.6	25
1069	25.14	31.87	25.59	32.72	2	49	0	1	0	0	0	0	0	0	0	0	3	0	168	69.7	1.8	24.7	118	90	4100	95	3480	107	85	0	0	0	0	0	0	0	0
1070	25.53	31.71	26	32.55	2	54	1	0	0	0	0	0	0	0	0	0	3	0	168.9	70.4	1.82	24.68	113	72	3660	85	2960	93	81	0	0	0	0	0	0	0	0
1071	28.09	32.49	28.72	33.38	2	65	0	1	0	0	0	0	0	0	0	0	2	0	166.2	58.7	1.65	21.25	92	61	3470	92	2610	99	75	0	0	0	0	0	0	0	0
1072	25.11	34.45	25.56	35.46	2	69	0	0	0	0	0	0	0	0	0	0	1	0	163.3	67.8	1.75	25.42	126	75	2900	83	2420	100	83	1	0	0	1	0	0	0	0
1073	26.31	32.2	25.32	31.87	1	53	0	0	0	0	0	0	0	0	0	0	1	0	162.6	71.7	1.8	27.12	118	85	3400	105	2960	122	87	0	0	0	0	0	0	0	0
1074	24.04	39.03	24.42	40.31	2	54	0	0	0	0	0	0	0	0	0	0	2	0	168.1	69.2	1.8	24.49	129	87	3780	91	3550	115	94	0	0	0	0	0	0	0	0
1075	23.77	35.16	23.06	33.4	1	50	0	0	0	0	0	0	0	0	0	0	1	0	155	49	1.45	20.4	117	81	3320	112	3000	133	90	0	0	0	0	0	0	0	0
1076	25.99	31.44	26.49	32.27	2	57	1	0	0	0	0	0	0	0	0	0	2	0	172.9	79.8	1.96	26.69	134	93						0	0	0	0	0	0	0	0
1077	20.17	34.37	21.91	35.53	1	45	0	0	0	0	0	0	0	0	0	0	1	0	160.9	57.5	1.6	22.21	126	86	4010	121	3420	134	85	0	0	0	0	0	0	0	0
1078	22.58	28.26	22.87	28.9	2	59	1	0	0	0	0	0	0	0	0	0	2	0	167.9	67.3	1.77	23.87	104	68	3320	82	2870	98	86	0	0	0	0	0	0	0	0
1079	27.77	29.83	28.38	30.56	2	45	0	0	0	0	0	0	0	0	0	0	3	0	182.6	91.2	2.15	27.35	121	72	4330	82	3490	89	81	0	0	0	0	0	0	0	0
1080	28.68	35.33	29.34	36.39	2	54	1	1	0	0	0	0	0	0	0	0	2	0	166.8	68.4	1.78	24.58	111	74	3930	94	3240	105	82	0	0	0	0	0	0	0	0
1081	29.29	37.39	30.27	38.94	1	72	1	0	0	0	0	0	0	0	0	0	1	0	149.4	58.1	1.55	26.03	173	96	2190	99	1990	131	91	0	0	0	0	0	0	0	0
1082	22.74	26.24	22.06	24.93	1	48	0	0	0	0	0	0	0	0	0	0	1	0	155.6	50.5	1.48	20.86	104	68	3190	106	2780	121	87	0	0	0	0	0	0	0	0
1083	27.84	37.53	28.72	39.09	1	63	1	0	0	0	0	0	0	0	0	0	1	0	156.1	58.1	1.59	23.84	116	77	2730	103	2260	117	83	0	0	0	0	0	0	0	0
1084	23	32.28	25.4	34.54	1	54	0	0	0	0	0	0	0	0	0	0	1	0	166.4	54.8	1.59	19.79	103	72	2880	87	2520	101	88	0	0	0	0	0	0	0	0
1085	24.91	34.9	25.34	35.93	2	67	0	0	0	0	0	0	0	0	0	0	2	0	170	60.1	1.68	20.8	131	83	4680	117	3340	121	71	1	1	0	0	0	0	0	0
1086	28.03	40.21	28.65	41.56	2	61	1	0	0	0	0	0	0	0	0	0	1	0	164.2	69.2	1.78	25.67	148	88	3550	92	2950	107	83	0	0	0	0	0	0	0	0
1087	25.31	32.62	25.77	33.52	2	50	0	0	0	0	0	0	0	0	0	0	3	0	166.6	76.5	1.88	27.56	114	87	4180	101	3600	115	86	0	0	0	0	0	0	0	0
1088	27.49	39.38	28.08	40.68	2	68	1	0	0	0	0	0	0	0	0	0	2	0	166.7	82.5	1.95	29.69	140	100	2680	73	2190	86	81	0	0	0	0	0	0	0	0
1089	23.94	30.87	24.55	31.96	1	57	1	0	0	0	0	0	0	0	0	0	1	0	154.6	51.3	1.48	21.46	148	87	2380	85	1890	91	79	0	0	0	0	0	0	0	0
1090	26.43	29.05	26.96	29.73	2	52	0	0	0	0	0	0	0	0	0	0	2	0	168.5	72.4	1.84	25.5	106	69	3650	86	3110	99	85	0	0	0	0	0	0	0	0
1091	23.99	28.62	24.37	29.28	2	40	0	0	0	0	0	0	0	0	0	0	3	0	166.8	61.8	1.69	22.21	117	75	4430	98	3580	101	81	0	0	0	0	0	0	0	0
1092	24.21	35.52	24.6	36.59	2	58	1	0	0	0	0	0	0	0	0	0	2	0	165.7	64	1.72	23.31	122	75	4170	106	3470	121	83	0	0	0	0	0	0	0	0
1093	21.23	30.84	21.44	31.63	2	73	0	0	0	0	0	0	0	0	0	0	3	0	156.5	50.3	1.48	20.54	136	72	2590	87	1600	79	62	0	0	0	0	0	0	0	0
1094	24.84	35.96	25.27	37.06	2	52	0	0	0	0	0	0	0	0	0	0	1	0	169.7	65.2	1.75	22.64	124	79	3490	80	2910	90	84	0	0	0	0	0	0	0	0
1095	30.22	31.85	29.07	31.54	1	58	0	0	0	0	0	0	0	0	0	0	1	0	156.3	69.6	1.74	28.49	105	70	2880	104	2420	118	84	0	0	0	0	0	0	0	0
1096	25.4	33.15	25.86	34.08	2	57	0	0	0	0	0	0	0	0	0	0	1	0	170.5	77.7	1.92	26.73	99	80	3000	70	2290	74	77	0	0	0	0	0	0	0	0
1097	26.12	34.31	26.63	35.31	2	53	1	0	0	0	0	0	0	0	0	0	3	0	164.5	78.8	1.9	29.12	94	58	3160	78	2620	87	83	0	0	0	0	0	0	0	0
1098	25.21	31.17	24.26	30.01	1	56	0	0	0	0	0	0	0	0	0	0	1	0	155	61.9	1.63	25.76	120	76	2580	91	2370	113	92	0	0	0	0	0	0	0	0
1099	21.35	24.38	21.57	24.78	2	37	0	0	0	0	0	0	0	0	0	0	1	0	172.2	65.5	1.77	22.09	104	64	4030	82	3440	90	85	0	0	0	0	0	0	0	0
1100	25.78	32.63	26.27	33.53	2	53	0	0	0	0	0	0	0	0	0	0	3	0	170	80.1	1.94	27.72	119	83	3830	88	3530	110	92	0	0	0	0	0	0	0	0	48	32	65	27.3	30
1101	27.37	29.91	27.95	30.64	2	54	0	0	0	0	0	0	0	0	0	1	1	0	173.6	75.7	1.91	25.12	103	64	3390	76	3130	96	92	0	0	0	0	0	0	0	0
1102	23.49	40.3	23.84	41.66	2	63	1	1	0	0	0	0	0	0	0	0	2	0	161.1	66	1.72	25.43	110	78	3930	111	3340	131	85	0	0	0	0	0	0	0	0
1103	23.66	24.99	22.95	23.74	1	42	0	0	0	0	0	0	0	0	0	0	1	0	165.7	45.3	1.44	16.5	105	74	3280	91	3180	113	97	0	0	0	0	0	0	0	0
1104	22.84	27.51	21.99	26.5	1	46	0	0	0	0	0	0	0	0	0	0		0	158.5	61.5	1.65	24.48	111	75	2910	92	2500	103	86	0	0	0	0	0	0	0	0
1105	25.55	33.69	26.02	34.65	2	55	1	0	0	0	0	0	0	0	0	0	3	0	157.5	58.1	1.59	23.42	107	77	3840	108	3230	120	84	0	0	0	0	0	0	0	0
1106	25.76	33.09	27.9	35.08	1	50	0	1	0	0	0	0	0	0	0	0	1	0	150.5	50.1	1.45	22.12	111	61	2760	101	2380	115	86	0	0	0	0	0	0	0	0
1107	24.18	26.22	23.27	26.13	1	55	0	0	0	0	0	0	0	0	0	0	1	1	147.4	71.8	1.71	33.05	121	72	2610	104	2210	119	85	0	0	0	0	0	0	0	0
1108	22.7	34.03	24.51	35.18	1	62	0	0	0	0	0	0	0	0	0	0	1	0	153.5	55.9	1.54	23.72	124	79	2220	87	2020	109	91	0	0	0	0	0	0	0	0
1109	30.26	30.24	31.02	30.99	2	49	0	0	0	0	0	0	0	0	0	0	1	1	168.9	97.1	2.13	34.04	118	76	4160	94	3390	102	81	0	0	0	0	0	0	0	0
1110	21.2	29.16	22.47	30.33	1	57	0	0	0	0	0	0	0	0	0	0	1	0	159	54.6	1.55	21.6	109	71	2390	79	2010	89	84	0	0	0	0	0	0	0	0
1111	26.62	29.33	27.16	30.03	2	30	0	0	1	0	0	0	0	0	0	0	1	0	175.2	72.7	1.88	23.68	118	76	4140	79	3490	84	84	0	0	0	0	0	0	0	0
1112	21.79	29.23	23.1	30.4	1	46	0	0	0	0	0	0	0	0	0	0	1	0	155.1	52.2	1.5	21.7	106	74	2970	97	2690	115	91	0	0	0	0	0	0	0	0
1113	21.47	29.49	20.83	28.02	1	50	0	0	0	0	0	0	0	0	0	0	1	0	156.5	44.6	1.39	18.21	118	76	2550	86	2350	105	92	0	0	0	0	0	0	0	0
1114	26.3	31.83	25.31	30.65	1	49	0	0	0	0	0	0	0	0	0	0	1	0	160.6	60.8	1.65	23.57	120	76	3110	97	2760	113	89	0	0	0	0	0	0	0	0
1115	26.14	31.59	25.15	31.29	1	60	0	0	0	0	0	0	0	0	0	0	1	0	160.9	65.3	1.71	25.22	118	77	2580	87	2040	94	79	0	0	0	0	0	0	0	0
1116	27.65	39.07	28.25	40.35	2	61	0	0	0	0	0	0	0	0	0	0	2	1	175.7	93.9	2.14	30.42	141	84	3360	76	2530	81	75	1	1	0	0	0	0	0	0
1117	29.01	32.88	29.69	33.79	2	39	0	0	0	0	0	0	0	0	0	0	2	0	175.9	76.7	1.94	24.79	123	87	4640	93	3860	100	83	0	0	0	0	0	0	0	0
1118	25.24	27.27	27.13	28.22	1	44	0	0	0	0	0	0	0	1	1	0	1	0	157.4	60.1	1.62	24.26	105	73	3040	94	2690	108	88	0	0	0	0	0	0	0	0
1119	22.12	23.35	23.91	24.18	1	40	0	0	0	0	0	0	0	0	0	0	2	0	161.7	57.8	1.61	22.11	103	73	2920	85	2580	97	88	0	0	0	0	0	0	0	0
1120	25.93	29.64	26.43	30.36	2	46	0	0	0	0	0	0	0	0	0	0	2	0	172.7	70.9	1.84	23.77	107	74	4210	90	3710	105	88	0	0	0	0	0	0	0	0
1121	27.63	33.47	26.58	33.09	1	54	0	0	0	0	0	0	0	0	0	0	1	0	157.5	65.5	1.69	26.4	123	81	3100	104	2730	122	88	0	0	0	0	0	0	0	0
1122	24.15	27.59	24.54	28.19	2	49	0	0	0	0	0	0	0	0	0	0	2	0	168.3	64.9	1.74	22.91	118	81	3780	88	3210	99	85	1	1	0	0	0	0	0	0
1123	24.2	31.62	24.59	32.46	2	56	0	0	0	0	0	0	0	0	0	0	2	0	166.1	70	1.8	25.37	114	71	3650	92	2880	98	79	0	0	0	0	0	0	0	0
1124	22.96	29.82	23.5	30.84	1	47	1	0	0	0	0	0	0	0	0	0	1	0	151.4	55.9	1.53	24.39	129	86	2580	92	2020	94	78	0	0	0	0	0	0	0	0
1125	27.06	27.81	27.62	28.42	2	36	0	0	0	0	0	0	0	0	0	0	3	0	177.4	82.2	2.01	26.12	118	72	5170	99	4000	99	77	0	0	0	0	0	0	0	0
1126	29.27	38	30.25	39.59	1	62	1	0	0	0	0	0	0	0	0	0	1	0	149.7	57.6	1.55	25.7	111	74	2330	95	1980	112	85	0	0	0	0	0	0	0	0
1127	28.04	35.67	28.66	36.75	2	67	0	0	0	0	0	0	0	0	0	0	3	0	171.8	72.7	1.86	24.63	116	89	3300	80	2520	88	76	0	0	0	0	0	0	0	0
1128	24.16	30.59	23.25	29.46	1	46	0	0	0	0	0	0	0	0	0	0	1	0	159.2	61.7	1.65	24.34	112	65	3030	92	2490	99	82	0	0	0	0	0	0	0	0
1129	24.09	32.9	24.48	33.81	2	43	0	1	0	0	0	0	0	0	0	0	2	0	174.8	79	1.96	25.85	185	120	4440	91	3910	105	88	0	0	0	0	0	0	0	0
1130	28.76	23.12	30.75	23.94	1	37	0	0	0	0	0	0	0	0	0	0	3	0	163.7	56.2	1.6	20.97	112	57	2690	74	2200	77	82	1	1	0	0	0	0	0	0
1131	25.17	36.35	25.62	37.47	2	69	0	1	1	0	0	0	0	0	0	0	3	0	171.6	71	1.84	24.11	119	74	3870	98	3300	122	85	0	0	0	0	0	0	0	0	40	26	67	15.8	21
1132	28.57	29.51	27.49	28.42	1	63	0	0	0	0	0	0	0	0	0	0	1	0	161.3	61.5	1.66	23.64	115	69	2580	89	2180	104	85	0	0	0	0	0	0	0	0	41	26	69	74.3	56
1133	31.1	31.58	31.91	32.41	2	47	0	0	0	0	0	0	0	0	0	0	3	0	174.7	91.1	2.1	29.85	136	94	4740	99	4130	115	87	0	0	0	0	0	0	0	0
1134	26.78	39.04	27.33	40.32	2	55	0	0	0	0	0	0	0	0	0	0	3	0	170	80.6	1.95	27.89	119	82	3940	92	2930	93	74	0	0	0	0	0	0	0	0
1135	27.61	35	28.21	36.04	2	49	0	0	0	0	0	0	0	0	0	0	3	0	167.8	82	1.96	29.12	125	76	4250	99	3390	105	80	0	0	0	0	0	0	0	0
1136	23.76	35.36	24.13	36.42	2	50	1	0	0	0	0	0	0	0	0	0	3	0	176.4	89.6	2.1	28.79	122	86	4370	92	3360	96	77	0	0	0	0	0	0	0	0
1137	25.57	35.97	26.29	37.42	1	50	1	0	0	0	0	0	0	0	0	0	1	0	157.3	56.1	1.57	22.67	142	95	3370	110	3080	132	91	0	0	0	0	0	0	0	0
1138	32.36	39.74	33.56	41.45	1	65	1	0	0	0	0	0	0	0	0	0	1	1	153	70.7	1.73	30.2	172	99	2820	114	2410	135	85	0	0	0	0	0	0	0	0	52	34	67	29
1139	25.91	31.08	26.4	31.88	2	50	0	0	0	0	0	0	0	0	0	0	3	0	169.7	78	1.92	27.09	112	68	3150	71	2130	64	68	0	0	0	0	0	0	0	0
1140	28.8	34.09	27.71	33.69	1	63	0	0	0	0	0	0	0	0	1	0	1	0	161.1	71.2	1.78	27.43	112	77						0	0	0	0	0	0	0	0	50	30	74	24.3	24
1141	21.9	28.79	22.15	29.46	2	58	0	0	0	0	0	0	0	0	0	0	1	0	166.1	71.1	1.81	25.77	126	77	4160	106	3410	119	82	0	0	0	0	0	0	0	0
1142	25.86	27.8	27.77	28.76	1	49	0	0	0	0	0	0	0	0	0	0	1	0	165.1	58.7	1.64	21.53	110	67	3800	110	3380	128	89	0	0	0	0	0	0	0	0
1143	24.89	28.97	26.77	29.97	1	44	0	0	0	0	0	0	0	0	0	0	2	0	158.1	55.6	1.56	22.24	137	89	3240	100	3070	123	95	0	0	0	0	0	0	0	0
1144	26.2	27.46	28.12	28.41	1	46	0	0	0	0	0	0	0	0	0	0	1	0	157.9	56.3	1.57	22.58	117	74	2850	90	2650	109	93	0	0	0	0	0	0	0	0
1145	26.9	29.58	27.45	30.29	2	33	0	0	0	0	0	0	0	0	0	0	3	0	168.1	63.8	1.73	22.58	104	63	4480	95	4070	108	91	0	0	0	0	0	0	0	0
1146	23.36	32.36	23.7	33.24	2	53	0	0	0	0	0	0	0	0	0	0	3	0	162.7	71.4	1.8	26.97	117	68	3640	93	2980	102	82	0	0	0	0	0	0	0	0
1147	29.4	35.16	28.28	34.71	1	52	0	0	0	0	0	0	0	0	0	0	1	0	153.9	66.1	1.68	27.91	109	64	2490	85	2100	96	84	0	0	0	0	0	0	0	0
1148	22.02	26.87	22.49	27.68	1	61	1	0	0	0	0	0	0	0	0	0	1	0	157.1	58	1.59	23.5	125	81	2090	74	1820	88	87	0	0	0	0	0	0	0	0
1149	22.55	32.48	22.84	33.37	2	57	0	0	0	0	0	0	0	0	0	0	3	0	157.1	70.8	1.76	28.69	116	91	3030	86	2570	98	85	0	0	0	0	0	0	0	0
1150	25.37	34.57	25.83	35.58	2	64	1	0	0	0	0	0	0	0	0	0	1	0	181.3	83.9	2.06	25.53	108	82	5120	110	3710	115	73	0	0	0	0	0	0	0	0
1151	26.27	33.6	26.79	34.56	2	54	1	1	0	0	0	0	0	0	0	0	2	0	183	71.5	1.91	21.35	115	84	4870	96	3800	104	78	0	0	0	0	0	0	0	0
1152	21.01	26.16	20.23	25.2	1	43	0	0	0	0	0	0	0	0	0	0	1	0	155.2	61.4	1.63	25.49	103	71	2670	85	2560	106	96	0	0	0	0	0	0	0	0
1153	20.76	27.24	20.95	27.81	2	38	0	0	0	0	0	0	0	0	0	0	3	1	170.4	98.2	2.16	33.82	121	77	3560	75	3060	83	86	0	0	0	0	0	0	0	0
1154	22.8	28.73	23.11	29.39	2	48	0	0	0	0	0	0	0	0	0	0	2	0	172.3	58.5	1.67	19.71	110	77	4150	90	3770	109	91	0	0	0	0	0	0	0	0	46	26	78	33.2	23
1155	26.33	29.24	27.91	30.41	1	57	0	0	0	0	0	0	0	0	0	0	1	0	151.2	52.5	1.48	22.96	93	63	2340	91	1800	95	77	0	0	0	0	0	0	0	0
1156	30.32	35.24	29.17	34.79	1	51	0	0	0	0	0	0	0	0	0	0	1	0	158.7	62.2	1.66	24.7	139	93	2920	96	2620	113	90	0	0	0	0	0	0	0	0
1157	25.1	33.92	25.55	34.9	2	59	0	0	0	0	0	0	0	0	0	0	3	0	178.6	79.6	1.99	24.95	111	85	3350	72	2820	86	84	0	0	0	0	0	0	0	0
1158	26.45	29.6	25.66	28.12	1	64	0	0	0	0	0	0	0	0	0	0	1	0	155.4	47.8	1.44	19.79	103	65	2740	104	2300	121	84	0	0	0	0	0	0	0	0
1159	24.07	28.9	24.45	29.57	2	59	0	0	0	0	0	0	0	0	0	0	2	0	163.3	63.5	1.7	23.81	105	71	3540	94	3050	111	86	0	0	0	0	0	0	0	0
1160	27.45	36.39	28.04	37.51	2	56	1	0	0	0	0	0	0	0	0	0	3	0	168.9	75.1	1.88	26.33	122	86	4460	104	3790	122	85	0	0	0	0	0	0	0	0
1161	30.37	26.12	31.13	26.63	2	43	0	0	0	0	0	0	0	0	0	0	3	0	181.6	87	2.09	26.38	122	79	4400	85	3830	98	87	0	0	0	0	0	0	0	0
1162	24.83	35.53	25.26	36.6	2	64	0	0	0	0	0	0	0	0	0	0	2	0	171.7	59.9	1.69	20.32	129	84	3710	91	2250	79	61	1	1	0	0	0	0	0	0
1163	24.87	31.73	25.3	32.57	2	63	0	0	0	0	0	0	0	0	0	0	1	0	171	72.6	1.86	24.83	134	85	4280	104	3320	115	78	0	0	0	0	0	0	0	0
1164	22.17	34.22	22.44	35.21	2	54	1	0	0	0	0	0	0	0	0	0	2	0	167.4	70.2	1.81	25.05	133	92	4190	100	3580	116	86	0	0	0	0	0	0	0	0
1165	26.09	26.37	28	27.29	1	52	0	0	0	0	0	0	0	0	0	0	1	0	157.6	56.2	1.57	22.63	106	67	2430	80	2150	94	88	0	0	0	0	0	0	0	0
1166	26.4	32.11	26.92	32.98	2	57	0	0	0	0	0	0	0	0	0	0	3	0	183.8	68.7	1.87	20.34	89	54	4570	92	3860	109	84	0	0	0	0	0	0	0	0
1167	35.38	35.19	36.79	36.58	1	74	1	0	0	0	0	0	0	0	0	0	1	0	153.6	61.1	1.61	25.9	141	74	2270	100	1800	116	79	0	0	0	0	0	0	0	0
1168	26.61	28.55	28.54	29.54	1	49	0	0	0	0	0	0	0	0	0	0	1	0	160.6	59.4	1.63	23.03	106	63	2980	93	2130	87	71	0	0	0	0	0	0	0	0
1169	31.14	34.37	33.01	35.74	1	51	0	0	0	0	0	0	0	0	0	0	1	0	159.5	53.2	1.54	20.91	120	75	2470	78	1910	80	77	0	0	0	0	0	0	0	0
1170	26.35	36.55	26.87	37.68	2	57	0	0	0	0	0	0	0	0	0	0	3	0	174.2	74.3	1.9	24.48	118	87	4330	95	3780	116	87	0	0	0	0	0	0	0	1
1171	29.78	40.67	30.51	42.05	2	50	0	0	0	0	0	0	0	0	0	0	3	0	183	77.6	1.99	23.17	115	75	5240	101	4430	118	85	1	0	0	1	0	0	0	0
1172	28.76	29.45	29.43	30.16	2	50	0	0	0	0	0	0	0	0	0	0	2	0	172.6	73.6	1.88	24.71	106	68	4580	100	3820	112	83	0	0	0	0	0	0	0	0
1173	26.53	35.37	27.06	36.43	2	58	1	0	0	0	0	0	0	0	0	0	1	0	163.2	64.3	1.71	24.14	110	83	3830	101	3040	110	79	0	0	0	0	0	0	0	0
1174	23.53	29.38	25.37	30.39	1	51	0	0	0	0	0	0	0	0	0	0	1	0	159.9	57.5	1.6	22.49	126	79	2970	94	2470	103	83	0	0	0	0	0	0	0	0
1175	23.01	38.64	23.33	39.9	2	62	0	0	0	0	0	0	0	0	0	0	2	0	169.8	63.4	1.73	21.99	123	78	4270	103	3470	119	81	0	0	0	0	0	0	0	0
1176	22.46	27.98	21.62	27.82	1	47	0	0	0	0	0	0	0	1	0	0	1	0	158	65	1.69	26.04	136	86	2800	89	2480	103	89	0	0	0	0	0	0	0	0
1177	23.81	30.57	24.18	31.34	2	56	0	0	0	0	0	0	0	1	1	0	1	0	164.5	80.2	1.91	29.64	102	71	3770	95	3350	114	89	0	0	0	0	0	0	0	0
1178	28.7	32.21	29.64	33.39	1	71	1	0	0	0	0	0	0	0	0	0	3	0	152.5	56.3	1.54	24.21	115	62	1460	62	1220	74	83	0	0	0	0	0	0	0	0
1179	26.45	35.44	25.66	33.67	1	61	0	0	0	0	0	0	0	0	0	0	1	0	148.5	50	1.44	22.67	149	86	1960	83	1740	102	89	0	0	0	0	0	0	0	0
1180	25.88	41.18	26.37	42.59	2	49	1	0	0	0	0	0	0	0	0	0	3	0	165.8	61.5	1.68	22.37	112	81	3670	88	2920	93	79	0	0	0	0	0	0	0	0
1181	26.3	38.26	25.51	36.35	1	51	0	0	0	0	0	0	1	0	0	0	3	0	152.9	49.6	1.45	21.22	140	96	2440	86	2130	100	87	1	0	0	0	0	0	0	0
1182	27.94	36.04	28.83	37.49	1	52	1	0	0	0	0	0	0	0	0	0	1	0	151.2	60.1	1.59	26.29	156	105	2290	85	1880	93	82	0	0	0	0	0	0	0	0
1183	25.87	27.99	27.78	28.96	1	51	0	0	0	0	0	0	0	0	0	0	1	0	153.5	58.8	1.58	24.96	99	63	3020	107	2590	121	86	0	0	0	0	0	0	0	0
1184	22.91	27.55	23.22	28.14	2	40	0	0	0	0	0	0	0	0	0	0	1	0	171.8	58	1.66	19.65	121	84	5030	104	4010	108	80	0	0	0	0	0	0	0	0
1185	21.88	23.51	21.06	22.66	1	38	0	0	0	0	0	0	0	0	0	0	1	0	158.1	60.3	1.63	24.12	105	74	3510	104	3100	118	88	0	0	0	0	0	0	0	0
1186	30.72	35.74	31.5	36.82	2	60	1	1	0	0	0	0	0	0	0	0	2	0	171.7	68.6	1.81	23.27	117	75	3470	83	2680	90	77	0	0	0	0	0	0	0	0
1187	27.84	33.79	28.72	35.09	1	66	1	0	0	0	0	0	0	0	0	0	3	0	150.1	50.8	1.46	22.55	109	71	2290	98	2030	121	88	0	0	0	0	0	0	0	0
1188	26.98	33.2	27.54	34.13	2	47	1	1	0	0	0	0	0	0	0	0	3	0	179.9	87.4	2.09	27.01	119	90	4960	97	3470	92	70	0	0	0	0	0	0	0	0
1189	23.82	32.51	23.94	32.8	1	63	0	0	0	0	0	0	0	0	0	0	1	0	153.4	53	1.5	22.52	121	81	3150	124	2310	126	73	0	0	0	0	0	0	0	0
1190	31.76	31.84	32.61	32.69	2	53	0	1	0	0	0	0	0	0	0	0	2	0	177.5	81.1	2	25.74	123	79	4560	95	4260	122	94	0	0	0	0	0	0	0	0
1191	27.63	37.06	28.23	38.22	2	58	1	0	0	0	0	0	0	0	0	0	3	0	168.5	67.1	1.77	23.63	134	88	3420	84	2400	81	70	0	0	0	0	0	0	0	0
1192	23.59	30.63	23.95	31.41	2	43	0	0	0	0	0	0	0	0	0	0	3	0	167.4	69.4	1.8	24.77	134	97						0	0	0	0	0	0	0	0
1193	23.53	34.32	23.88	35.32	2	63	0	0	0	0	0	0	0	0	0	0	2	0	163.1	52.9	1.55	19.89	141	95	3150	86	2280	87	72	1	0	1	0	0	0	0	0
1194	21.6	26.36	23.38	27.28	1	37	0	0	0	0	0	0	0	0	0	0	1	0	160.2	59.4	1.63	23.15	105	69	2940	84	2640	96	90	0	0	0	0	0	0	0	0
1195	23.36	34.65	23.7	35.67	2	69	1	0	0	0	0	0	0	0	0	0	2	0	163.1	54.3	1.57	20.41	122	82	3530	101	2600	108	74	1	1	0	1	0	0	0	0	48	33	62	15.3	20
1196	28.88	33.71	29.55	34.67	2	54	1	0	0	0	0	1	0	0	0	0	2	1	168.6	90.6	2.06	31.87	133	93	3240	77	2840	92	88	0	0	0	0	0	0	0	0
1197	27.41	28.96	29.36	29.96	1	62	0	0	1	0	0	0	0	0	0	0	1	0	159.4	60.1	1.63	23.65	103	61	2880	99	2400	113	83	0	0	0	0	0	0	0	0
1198	26.52	28.82	23.92	29.48	2	51	0	0	0	0	1	0	0	0	0	0	2	0	169.7	71.6	1.84	24.86	93	57	3730	85	3050	93	82	0	0	0	0	0	0	0	0
1199	26.27	34.56	28.19	35.73	1	50	0	0	0	0	0	0	0	0	0	0	1	0	163.3	56.4	1.6	21.15	108	57	2850	86	2250	90	79	0	0	0	0	0	0	0	0
1200	26.26	36.96	26.52	37.76	2	63	1	0	1	0	0	0	0	0	0	0	2	0	165.2	77.7	1.89	28.47	113	80	3920	103	3340	124	85	0	0	0	0	0	0	0	0	44	28	69	18.5	17
1201	20.51	22.92	22.41	23.3	1	29	0	0	0	0	0	0	0	0	0	0	3	0	157.6	55	1.55	22.14	111	70	3090	86	2530	88	82	0	0	0	0	0	0	0	0
1202	22.25	32.29	22.31	32.85	2	43	1	0	0	0	0	0	0	0	0	0	2	0	168.7	70.4	1.82	24.74	122	86	3990	90	3520	102	88	0	0	0	0	0	0	0	0
1203	27.42	30.98	27.74	31.48	2	48	0	0	0	0	0	0	0	0	0	0	3	0	177.4	83.9	2.03	26.66	121	84	4360	89	3460	95	79	0	0	0	0	0	0	0	0
1204	31.53	34.75	30.33	33.45	1	61	0	0	0	0	0	0	0	0	0	0	1	0	164.4	61.2	1.67	22.64	129	77	2820	89	2260	97	80	0	0	0	0	0	0	0	0
1205	23.03	23.79	22.34	22.6	1	33	0	0	0	0	0	0	0	0	0	0	3	0	157.4	42.6	1.36	17.19	96	67	2840	81	2620	95	92	0	0	0	0	0	0	0	0
1206	24.58	36.55	24.76	37.33	2	54	0	0	0	0	0	0	0	0	0	0	3	0	170.9	69.6	1.82	23.83	117	77	4080	94	3130	98	77	1	0	1	1	0	0	0	0	49	33	64	18.4
1207	26.56	23.74	26.84	23.88	2	38	0	0	0	0	0	0	0	0	0	0	2	0	170	67	1.78	23.18	107	68	4260	90	3270	89	77	0	0	0	0	0	0	0	0
1208	23.97	32.74	25.82	33.85	1	53	0	0	0	0	0	0	0	0	0	0	1	0	159.3	56.7	1.58	22.34	108	74	3090	99	2530	108	82	0	0	0	0	0	0	0	0	50	31	71	17.1	24
1209	22.13	34.46	22.61	35.8	1	65	1	0	0	0	0	0	0	0	0	0	1	0	152	46.5	1.4	20.13	105	66	2150	87	1920	108	89	0	0	0	0	0	0	0	0
1210	24.49	27.36	24.66	27.68	2	37	0	0	0	0	0	0	0	0	0	0	3	0	170.9	79.8	1.95	27.32	138	92						0	0	0	0	0	0	0	0
1211	24.69	28.87	24.87	29.26	2	31	0	0	0	0	0	0	0	0	0	0	1	0	173.5	74.9	1.9	24.88	116	66	5140	102	4720	118	92	0	0	0	0	0	0	0	0
1212	25.08	40.9	25.28	41.9	2	61	1	0	0	0	0	0	0	0	0	0	2	0	165.9	80	1.92	29.07	164	92	1640	43	1010	37	62	1	1	0	0	0	0	0	0
1213	24.75	28.42	24.94	28.79	2	66	0	1	0	0	0	0	0	0	0	1	2	0	162.8	62.5	1.68	23.58	133	79	2850	80	2150	85	75	0	0	0	0	0	0	0	0
1214	21.8	24.91	21.84	25.11	2	58	0	0	0	0	0	0	0	0	0	0	3	0	173.1	69.3	1.83	23.13	102	64	4080	93	3280	105	80	0	0	0	0	0	0	0	0
1215	21.12	22.49	22.39	23.39	1	39	0	0	0	0	0	0	0	0	0	0	1	0	162.1	52.4	1.54	19.94	108	63	3150	88	2690	96	85	0	0	0	0	0	0	0	0	42	25	75	18	23
1216	28.16	33.52	28.52	34.15	2	51	0	0	0	0	0	0	0	0	0	0	2	0	169.2	78.1	1.92	27.28	133	76	4500	102	3400	104	76	0	0	0	0	0	0	0	0	47	30	69	30.4	27
1217	28.95	45.48	29.35	46.7	2	75	0	1	0	0	0	1	0	0	0	0	1	1	158.9	84.2	1.93	33.35	141	85	2880	90	2460	115	85	0	0	0	0	0	0	0	0	50	32	69	25.2
1218	27.23	29.1	28.07	30.07	1	46	1	0	0	0	0	0	0	0	0	0	1	0	147.5	61.1	1.58	28.08	123	77	2090	77	1640	79	79	0	0	0	0	0	0	0	0
1219	23.42	27.74	24.83	28.85	1	51	0	0	0	0	0	0	0	1	1	0	1	0	154.1	53.7	1.52	22.61	117	74	2830	96	2310	104	82	0	0	0	0	0	0	0	0
1220	22.61	26.17	21.77	26.08	1	48	0	0	0	0	0	0	0	0	0	0	1	0	157.8	65.6	1.7	26.34	124	72	3250	104	2800	117	86	0	0	0	0	0	0	0	0	48	34	59	16.1	14
1221	32.48	32.83	33.68	34.06	1	61	1	0	0	0	0	0	0	0	0	0	1	0	155.1	54.5	1.53	22.66	135	72	2460	91	2040	104	83	0	0	0	0	0	0	0	0
1222	23.62	30.52	22.91	28.99	1	54	0	0	0	0	0	0	0	0	0	0	3	0	153.6	49.2	1.45	20.85	132	76	2390	87	2060	100	86	0	0	0	0	0	0	0	0
1223	26.26	29.32	29.31	30.98	1	58	0	0	0	0	0	0	0	0	0	0	1	0	161.2	55.3	1.57	21.28	141	79	2510	84	2510	113	100	0	0	0	0	0	0	0	0
1224	33.91	31.64	34.56	32.17	2	74	1	0	0	0	0	0	0	0	0	0	2	0	165.7	63.3	1.71	23.05	151	83	3980	113	2570	109	64	0	0	0	0	0	0	0	0
1225	22.28	24.69	22.34	24.87	2	48	0	0	0	0	0	0	0	0	0	0	3	0	177.1	64.2	1.78	20.47	126	73	4920	100	4230	116	86	0	0	0	0	0	0	0	0
1226	29.21	28.25	29.62	28.61	2	51	0	0	0	0	0	0	0	0	0	0	3	0	168.8	70.9	1.82	24.88	129	68	3940	90	3240	99	82	0	0	0	0	0	0	0	0
1227	27.53	31.64	28.39	32.78	1	70	1	0	0	0	0	0	0	0	0	0	1	0	164.1	53.1	1.56	19.72	141	71	2630	89	1750	83	67	1	1	0	1	0	0	0	0
1228	36.78	37.4	37.57	38.22	2	69	1	0	0	0	0	0	0	0	0	1	1	0	170.3	77.4	1.91	26.69	134	83	3190	81	2640	98	83	0	0	0	0	0	0	0	0
1229	26.11	30.46	25.33	28.94	1	60	0	0	0	0	0	0	0	1	0	0	1	0	147.5	51.2	1.45	23.53	125	79	2590	109	2190	127	85	0	0	0	0	0	0	0	0
1230	30.05	35.79	30.5	36.53	2	62	1	0	0	0	0	0	0	0	0	0	3	0	176.2	72.3	1.88	23.29	121	78	4210	95	3610	116	86	0	0	0	0	0	0	0	0
1231	21.68	26.26	21.03	24.95	1	49	0	0	0	0	0	0	0	0	0	0	1	0	161.3	46.8	1.45	17.99	108	60	3730	116	2750	112	74	0	0	0	0	0	0	0	0
1232	22.32	26.96	22.39	27.26	2	34	0	0	0	0	0	0	0	0	0	0	1	0	168.9	64.6	1.74	22.65	119	74	4970	103	3960	104	80	0	0	0	0	0	0	0	0
1233	24.88	37.44	25.07	38.26	2	60	1	0	0	0	0	0	0	0	0	0	2	0	169.9	75	1.88	25.98	139	91	3740	90	2970	99	79	0	0	0	0	0	0	0	0	48	31	68	26.2	24
1234	25.08	27.61	26.96	28.57	1	48	0	0	0	0	0	0	0	0	0	0	1	0	164.5	55.6	1.59	20.55	102	71	3210	93	2980	112	93	0	0	0	0	0	0	0	0
1235	26.57	31.47	27.36	32.6	1	61	1	0	0	0	0	0	0	0	0	0	1	0	151.5	46.5	1.4	20.26	145	68	2010	82	1420	79	71	1	0	0	1	0	0	0	0
1236	26.22	27.17	28.14	28.12	1	42	0	0	0	0	0	0	0	0	0	0	1	0	162.5	57.4	1.61	21.74	123	72	2940	84	2670	98	91	0	0	0	0	0	0	0	0
1237	25.73	35.18	24.76	34.73	1	52	0	0	0	0	0	0	0	0	0	0	1	0	161.4	70.7	1.78	27.14	135	83	3040	97	2380	100	78	1	1	0	0	0	0	0	0
1238	25.31	29.91	25.52	29.24	2	38	0	0	0	0	0	0	0	0	0	0	3	0	167.1	71.2	1.82	25.5	134	88	4070	89	3450	96	85	0	0	0	0	0	0	0	0
1239	22.35	32.07	24.15	33.16	1	54	0	0	1	0	0	0	0	0	0	0	1	0	150.2	57.8	1.55	25.62	113	69						0	0	0	0	0	0	0	0
1240	29.64	27.3	28.51	26.3	1	39	0	0	0	0	0	0	0	0	0	0	1	0	159.3	61.8	1.65	24.35	110	65	2980	86	2300	85	77	0	0	0	0	0	0	0	0
1241	25.5	32.2	25.77	34.09	2	62	0	0	0	0	0	0	0	0	0	0	2	0	171.6	71.5	1.85	24.28	123	72	3680	89	2960	101	81	0	0	0	0	0	0	0	0	46	30	67	14.3	26
1242	26.72	31.18	28.65	32.25	1	55	0	0	0	0	0	0	0	0	0	0	1	0	154.1	57.4	1.57	24.17	116	77	3130	110	2680	126	86	0	0	0	0	0	0	0	0
1243	26.24	31.6	25.25	30.43	1	58	0	0	0	0	0	0	0	0	0	0	1	0	157.6	61.5	1.64	24.76	120	68	2730	94	2450	115	90	0	0	0	0	0	0	0	0
1244	24.1	29.7	25.85	30.72	2	48	0	0	0	0	0	0	0	0	0	0	3	0	175.7	83.5	2.02	27.05	134	79	4080	85	3130	88	77	0	0	0	0	0	0	0	0
1245	24.66	30.66	25.32	31.74	1	48	1	0	0	0	0	0	0	0	0	0	1	0	162.7	62.1	1.68	23.46	133	83	3700	110	3320	130	90	0	0	0	0	0	0	0	0
1246	24.3	31.53	26.06	32.61	2	56	0	0	0	0	0	0	0	0	0	0		0	159.4	64.8	1.69	25.5	101	59	3370	92	2630	96	78	0	0	0	0	0	0	0	0
1247	26	34.78	27.81	35.95	2	62	0	1	0	0	0	0	0	0	0	0	2	0	171.3	66.4	1.78	22.63	133	76	4190	102	3650	125	87	0	0	0	0	0	0	0	0	44	31	60	17.1	17
1248	23.89	30.91	25.64	31.97	2	49	0	0	0	0	0	0	0	0	0	0	3	0	165.4	64.8	1.73	23.69	128	85	3650	88	3430	109	94	0	0	0	0	0	0	0	0
1249	21.98	23.41	21.32	22.24	1	43	0	0	0	0	0	0	0	0	0	0	1	0	156.5	50.8	1.49	20.74	120	71	3270	104	2580	106	79	0	0	0	0	0	0	0	0
1250	21.29	31.14	22.57	32.39	1	51	0	0	0	0	0	0	0	0	0	0	1	0	156.1	53.8	1.53	22.08	121	68	2690	91	2230	100	83	0	0	0	0	0	0	0	0
1251	28.59	33.45	27.51	33.07	1	56	0	0	0	0	0	0	0	0	0	0	1	0	167	71	1.81	25.46	139	85	3470	102	2810	111	81	0	0	0	0	0	0	0	0
1252	26.11	35.78	27.92	36.98	2	64	0	0	0	0	0	0	0	0	0	0	3	0	168.8	69.9	1.81	24.53	113	75	3500	86	2900	102	83	0	0	0	0	0	0	0	0
1253	25.18	33.98	27.07	35.13	1	63	0	0	0	0	0	0	0	0	0	0	1	0	152.2	58.3	1.57	25.17	106	60	3230	127	2480	135	77	0	0	0	0	0	0	0	0
1254	28.08	31.76	27.02	31.45	1	44	0	0	0	0	0	0	0	0	0	0	1	0	161.7	66.3	1.73	25.36	115	69	2920	88	2590	100	89	0	0	0	0	0	0	0	0
1255	24.44	31.56	26.2	32.64	2	57	0	0	0	0	0	0	0	1	0	0	1	0	173.4	74.6	1.9	24.81	148	100	3810	87	3370	106	88	0	0	0	0	0	0	0	0
1256	29.82	36.89	30.84	38.4	2	63	1	1	0	0	0	0	0	0	0	0	3	0	173.8	83.2	2	27.54	125	74	3690	84	2780	90	75	0	0	0	0	0	0	0	0
1257	23.11	37.63	23.66	39.19	1	52	1	0	0	0	0	0	0	0	0	0	1	0	154.4	46.7	1.42	19.59	121	80	2850	98	2510	114	88	0	0	0	0	0	0	0	0
1258	22.6	29.14	24.31	30.14	2	47	0	0	0	0	0	0	0	0	0	0	3	0	166	68	1.77	24.68	127	78	4090	97	3510	109	86	0	0	0	0	0	0	0	0
1259	27.48	31.27	29.33	32.34	2	49	0	0	0	0	0	0	0	0	0	0	3	0	174.3	77.9	1.94	25.64	139	88						0	0	0	0	0	0	0	0
1260	28.96	29.73	30.86	30.75	2	53	0	0	0	0	0	0	0	0	0	0	2	0	167.4	74	1.85	26.41	109	67	4130	98	3760	121	91	0	0	0	0	0	0	0	0
1261	22.91	31.19	22.05	30.9	1	73	0	0	0	0	0	0	0	1	0	0	1	0	159.3	63.8	1.68	25.14	141	82	2420	92	2060	111	85	0	0	0	0	0	0	0	0
1262	24.24	30.55	24.87	31.62	2	41	1	0	0	0	0	0	0	0	0	0	3	0	166	76.4	1.88	27.73	100	60	2900	67	2820	83	97	0	0	0	0	0	0	0	0
1263	23.33	29.42	21.93	28.24	2	69	0	0	1	0	0	0	0	0	0	0	2	0	172.1	57.8	1.66	19.51	120	67	4120	101	3180	114	77	0	0	0	0	0	0	0	0
1264	22.63	27.05	24.34	27.99	2	62	0	1	0	0	0	0	0	0	0	0	3	0	159.2	53.8	1.54	21.23	130	73	3430	97	2570	101	75	0	0	0	0	0	0	0	0
1265	28.5	36.1	27.95	35.78	1	55	1	0	0	0	0	0	0	0	0	0	1	0	158.3	69.2	1.74	27.61	148	81						0	0	0	0	0	0	0	0
1266	24.39	23.63	23.97	25.91	1	38	0	0	0	0	0	0	0	0	0	0	1	0	160.5	55.1	1.57	21.39	107	71	2720	78	2380	87	88	0	0	0	0	0	0	0	0
1267	34.56	30.48	36.63	31.52	2	64	0	0	0	0	0	0	0	0	0	0	2	0	163.8	71.1	1.8	26.5	150	83	2630	70	2100	79	80	0	0	0	0	0	0	0	0
1268	23.9	26.43	23.07	27.18	1	58	0	0	0	0	0	0	0	0	0	0	1	0	149.7	50.5	1.45	22.53	140	79	2580	102	2250	120	87	0	0	0	0	0	0	0	0
1269	28.88	41.18	29.83	42.99	2	55	1	0	0	0	0	0	0	0	0	0	3	0	169.4	77.5	1.91	27.01	144	88	3570	83	2990	95	84	0	0	0	0	0	0	0	0
1270	29.68	32.46	31.6	33.56	2	50	0	0	0	0	0	0	0	0	0	0	3	0	173.7	89.6	2.08	29.7	138	79	4780	105	2900	86	61	1	0	1	0	0	0	0	0
1271	27.23	33.1	28.86	34.42	1	53	0	0	0	0	0	0	0	0	0	0	3	0	160.1	53	1.54	20.68	120	71	2890	92	2310	98	80	0	0	0	0	0	0	0	0
1272	27.26	36.68	29.11	37.91	2	74	0	1	0	0	0	0	0	0	0	0	1	0	169.1	69.2	1.8	24.2	138	68	2760	72	2100	83	76	1	1	0	0	0	0	1	0
1273	25.89	26.77	27.7	27.7	2	41	0	0	0	0	0	0	0	0	0	0	1	0	172.2	72.6	1.86	24.48	118	81	5210	109	4130	112	79	0	0	0	0	0	0	0	0
1274	24.78	30.21	26.27	31.42	1	49	0	0	0	0	0	0	0	0	0	0	1	0	160	54.1	1.55	21.13	133	83	3120	97	2730	111	88	0	0	0	0	0	0	0	0
1275	23.98	31.28	23.7	29.96	2	59	0	0	0	0	0	0	0	0	0	0	3	0	167.8	55.2	1.6	19.6	100	66						1	0	1	0	0	0	0	0
1276	32.92	35.9	30.59	34.59	1	63	0	0	0	0	0	0	0	0	0	0	1	0	150.1	66.7	1.67	29.6	120	75	1860	77	1510	87	81	0	0	0	0	0	0	0	0
1277	31.47	33.82	29.94	35.3	2	63	0	0	0	0	0	0	0	0	0	0	2	0	164.4	68.3	1.77	25.27	136	88	3470	91	2870	106	83	0	0	0	0	0	0	0	0	51	35	62	26	23
1278	26.7	32.73	24.76	30.62	1	49	1	0	0	0	0	0	0	0	0	0	1	0	148.6	64.4	1.63	29.16	123	83	2400	91	2040	102	85	0	0	0	0	0	0	0	0
1279	24.18	30.82	24.8	31.91	2	55	1	0	0	0	0	0	0	0	0	0	2	0	160.5	64	1.69	24.84	111	70	2790	75	2480	89	89	0	0	0	0	0	0	0	0
1280	21.54	29.77	23.22	30.79	2	52	0	0	0	0	0	0	0	0	0	0	3	0	162.8	69.1	1.77	26.07	111	75	3540	90	3000	101	85	0	0	0	0	0	0	0	0
1281	24.69	30.48	26.46	31.52	2	51	0	0	0	0	0	0	0	0	0	0	2	0	166	62.1	1.69	22.54	136	93	3850	94	3380	110	88	0	0	0	0	0	0	0	0
1282	23.98	39.13	25.73	40.43	2	54	0	0	0	0	0	0	0	0	0	0	3	0	159.5	56.8	1.59	22.33	114	85	4060	109	3030	108	75	0	0	0	0	0	0	0	0
1283	29.43	37.25	29.75	37.73	1	55	0	0	0	0	0	0	0	0	0	0	1	1	150.4	69.1	1.7	30.55	149	100						0	0	0	0	0	0	0	0
1284	22.07	33.35	23.86	34.48	1	51	0	0	0	0	0	0	0	0	0	0	1	0	159	55.6	1.57	21.99	100	59	3840	121	2940	123	77	0	0	0	0	0	0	0	0
1285	25.44	32.93	27.23	34.05	2	50	0	0	0	0	0	0	0	0	0	0	2	0	173.8	73.7	1.89	24.4	129	83	3760	80	2990	86	79	0	0	0	0	0	0	0	0	53	36	63	27.9	29
1286	26.46	30.02	25.46	28.91	1	56	0	0	0	0	0	0	0	0	0	0	1	0	161.4	60.5	1.65	23.22	101	64	3770	124	3140	138	83	0	0	0	0	0	0	0	0	45	31	62	27.5	27
1287	24.49	38.16	26.25	39.43	2	68	0	0	0	0	0	0	0	0	0	0	3	0	164.2	74	1.84	27.45	134	88	3010	82	2680	105	89	0	0	0	0	0	0	0	0
1288	22.9	22.37	24.27	23.26	1	36	0	0	0	0	0	0	0	0	0	0	1	0	157.6	53.2	1.53	21.42	100	64	3450	101	3230	120	94	0	0	0	0	0	0	0	0
1289	31.61	26.43	33.59	27.35	2	40	0	0	0	0	0	0	0	0	0	0	2	0	173.4	73.1	1.88	24.31	117	81	4320	90	3540	95	82	0	0	0	0	0	0	0	0	54	34	70	25	26
1290	30.79	34.98	29.62	34.54	1	62	0	0	0	0	0	0	0	0	0	0	1	0	163.8	66	1.73	24.6	110	68	2370	76	2020	88	85	0	0	0	0	0	0	0	0
1291	31.26	47.65	29.96	45.76	2	73	1	0	0	0	0	0	0	0	0	0	1	0	158.2	69.5	1.75	27.77	170	99	2940	95	2410	114	82	1	1	0	0	0	0	0	0	53	34	68	37.7	27
1292	26.19	37.74	28.01	39	2	69	0	0	0	0	0	0	0	0	0	0	2	0	165	60.9	1.67	22.37	98	68	3430	94	2650	105	77	1	0	0	1	0	0	0	0
1293	32.55	35.35	31.23	34.94	1	72	1	1	0	0	0	0	0	0	0	0	1	0	154.5	56.6	1.56	23.71	130	76	2250	92	1920	113	85	0	0	0	0	0	0	0	0
1294	25.79	30.71	25.4	31.12	2	61	0	0	0	0	0	0	0	0	0	0	2	0	164.8	60.6	1.67	22.31	109	75	4020	104	3110	113	78	0	0	0	0	0	0	0	0
1295	30.32	30.09	32.26	31.12	2	53	0	0	0	0	0	0	0	0	0	0	1	0	166.2	66.7	1.75	24.15	110	69	3700	91	3380	112	91	0	0	0	0	0	0	0	0
1296	28.04	26.75	26.98	25.77	1	56	0	0	0	0	0	0	0	0	0	0	1	0	157.3	60.9	1.63	24.61	111	68	2360	80	1910	87	81	0	0	0	0	0	0	0	0
1297	20.37	30.22	19.15	29.01	2	57	0	0	1	0	0	0	0	0	0	0	2	0	164.4	57.3	1.62	21.2	123	82	3360	85	3340	115	99	0	0	0	0	0	0	0	0
1298	28.39	28.16	30.27	29.13	2	35	0	0	0	1	0	0	0	0	0	0	3	0	169.3	57	1.64	19.89	102	71	3580	75	3310	87	92	0	0	0	0	0	0	0	0
1299	23.26	30.46	23.82	31.52	2	54	1	0	0	0	0	0	0	0	0	0		1	158.6	75.9	1.83	30.17	116	80	3740	104	3230	119	86	0	0	0	0	0	0	0	0
1300	22.81	29.9	22.13	28.41	1	73	0	0	0	0	0	0	0	0	0	0		0	138.2	46.2	1.33	24.19	136	70	1670	104	1440	137	86	0	0	0	0	0	0	0	0
1301	21	21.14	22.76	21.9	1	40	0	0	0	0	0	0	0	0	0	0	1	0	161.8	60	1.64	22.92	90	56	3550	100	3200	116	90	0	0	0	0	0	0	0	0
1302	25.09	31.88	23.31	32.44	1	56	0	0	0	0	0	0	0	0	0	0	1	1	148.1	72.9	1.73	33.24	110	73	2290	92	1960	107	86	0	0	0	0	0	0	0	0
1303	25.75	29.67	27.55	30.69	2	44	0	0	0	0	0	0	0	0	0	0	3	0	170.4	72.3	1.85	24.9	104	74	4570	100	3600	103	79	0	0	0	0	0	0	0	0
1304	26.54	30.9	28.37	31.96	2	50	0	0	0	0	0	0	0	0	0	1	2	0	170.1	79.7	1.94	27.55	107	71	4870	110	3980	120	82	0	0	0	0	0	0	0	0
1305	31.62	36.21	31.58	34.82	2	60	0	1	0	0	0	0	0	0	0	0	2	0	173.1	77.4	1.93	25.83	108	71	3520	81	2600	85	74	0	0	0	0	0	0	0	0
1306	24.87	30.93	25.4	32.58	2	60	1	0	0	0	0	0	0	0	0	0	2	0	169.4	64.7	1.74	22.55	115	78	4170	100	3080	103	74	0	0	0	0	0	0	0	0
1307	26.75	32.15	28.58	33.24	2	55	0	0	0	0	0	0	0	0	0	0	1	0	177.8	78.7	1.97	24.89	124	84	3720	78	3110	91	84	0	0	0	0	0	0	0	0
1308	24.86	25.46	24.45	26.06	2	35	0	0	0	0	0	0	0	0	0	0	2	0	172.1	66	1.78	22.28	98	66	4220	85	3370	87	80	0	0	0	0	0	0	0	0
1309	22.16	32.36	23.85	33.46	2	57	0	0	0	0	0	0	0	0	0	1	3	0	171.3	64.3	1.75	21.91	114	80	4420	104	3160	103	71	0	0	0	0	0	0	0	0
1310	25.08	35.35	25.77	36.75	2	53	1	0	0	0	0	0	0	0	0	0	2	0	174.3	85.7	2.04	28.21	129	92	4520	97	3780	111	84	0	0	0	0	0	0	0	0
1311	25.15	27.03	26.93	27.97	2	38	0	0	0	0	0	0	0	0	0	0	3	0	176.6	70.8	1.86	22.7	105	69	4720	94	4030	104	85	0	0	0	0	0	0	0	0
1312	26.2	32.7	28.02	33.81	2	66	0	0	0	0	0	0	0	0	0	0	2	0	165.8	63.2	1.71	22.99	115	73	3360	90	2740	105	82	0	0	0	0	0	0	0	0
1313	25.78	36.18	24.05	35.6	2	56	0	0	0	0	0	0	0	0	0	0	2	0	173.2	81.5	1.98	27.17	113	82	3600	81	2690	84	75	0	0	0	0	0	0	0	0	52	31	74	21.1	26
1314	30.34	30.52	28.98	30.72	2	53	0	0	0	0	0	0	0	0	0	0	3	0	182	83	2.05	25.06	101	61	4150	81	3290	90	79	0	0	0	0	0	0	0	0	45	31	62	11.4	21
1315	24.16	28.53	25.91	29.52	2	47	0	1	0	0	0	0	0	0	0	0	2	0	164.7	68.7	1.77	25.33	118	80	3710	88	3490	109	94	0	0	0	0	0	0	0	0
1316	26.57	27.23	28.4	28.18	2	42	0	0	0	0	0	0	0	0	0	0	3	0	166.2	67.8	1.77	24.55	106	68	4170	96	3790	112	91	0	0	0	0	0	0	0	0
1317	26.2	27.8	25.78	28.55	2	38	0	0	0	0	0	0	0	0	0	0	3	0	167.9	64.7	1.74	22.95	112	81	3510	77	3010	84	86	0	0	0	0	0	0	0	0	53	31	75	35.2	26
1318	27.37	34.65	28.83	34.78	2	62	0	0	0	0	0	0	0	0	0	0	1	0	161.6	67.9	1.75	26	143	92	3950	112	2930	115	74	0	0	0	0	0	0	0	0
1319	24.79	35.82	25.46	37.26	2	51	1	0	0	0	0	0	0	0	0	0	2	0	166.8	71.2	1.82	25.59	114	78	3310	78	2830	89	85	0	0	0	0	0	0	0	0
1320	27.01	37.76	25.99	37.21	1	60	0	0	0	0	0	0	0	0	0	0	1	0	163	77.4	1.87	29.13	145	103	2790	91	2300	101	82	0	0	0	0	0	0	0	0
1321	29.01	39.13	29.97	40.8	2	66	1	0	0	0	0	0	0	0	0	0	3	0	173.4	80.8	1.97	26.87	148	97	3350	80	2820	98	84	0	0	0	0	0	0	0	0
1322	24.01	33.44	25.53	32.18	1	65	0	0	0	0	0	0	0	0	0	0	1	0	152.9	45.7	1.39	19.55	126	83	2190	88	1660	93	76	0	0	0	0	0	0	0	0
1323	24.48	27.55	26.24	28.51	2	48	0	1	0	0	0	0	0	0	0	0	2	0	164.1	61.9	1.68	22.99	118	78	3470	83	2960	93	85	0	0	0	0	0	0	0	0	47	31	66	16
1324	29.79	34.79	27.94	32.94	1	52	0	0	0	0	0	0	0	0	0	0	1	0	164.1	59.2	1.64	21.98	126	85	2930	87	2350	92	80	0	0	0	0	0	0	0	0
1325	27.5	26.86	30.8	28.03	1	47	0	0	0	0	0	0	0	0	0	0	1	0	157.4	55	1.55	22.2	112	78	2870	91	2440	101	85	0	0	0	0	0	0	0	0
1326	29.26	31.68	30.24	32.83	2	57	1	0	0	0	0	0	0	0	0	0	2	0	163	68.5	1.76	25.78	128	85	3100	81	2510	90	81	0	0	0	0	0	0	0	0
1327	29.81	28.73	32.27	30.45	1	52	0	1	0	0	0	0	0	0	0	0	3	0	154.9	51.8	1.49	21.59	90	61	2460	84	1860	85	75	1	1	0	0	0	0	0	0
1328	28.5	27.12	30.39	28.06	2	30	0	0	0	0	0	0	0	0	0	0	3	0	172.3	69.8	1.83	23.51	107	65	4510	89	3940	98	87	0	0	0	0	0	0	0	0
1329	23.76	24.02	22.95	24.9	1	37	0	0	0	0	0	0	0	0	0	0	1	0	171.9	62.7	1.73	21.22	106	67	4400	108	3750	117	85	0	0	0	0	0	0	0	0
1330	25.34	24.04	25.93	24.44	2	36	0	0	0	0	0	0	0	0	0	0	3	0	170.7	69.7	1.82	23.92	106	72	4340	91	3450	92	80	0	0	0	0	0	0	0	0
1331	22.64	26.94	22.17	27.55	2	31	0	0	0	0	0	0	0	0	0	0	2	0	179.1	75.2	1.93	23.44	115	75	4830	90	4100	98	85	0	0	0	0	0	0	0	0
1332	29.77	31.11	29.18	32.46	2	48	1	0	0	0	0	0	0	0	0	0	2	0	168.7	75.5	1.88	26.53	117	76	4100	95	3900	119	95	0	0	0	0	0	0	0	0
1333	27.47	28.8	24.65	29.54	1	57	0	0	0	0	0	0	0	0	0	0	1	0	154	56.4	1.55	23.78	105	67	2690	96	2130	103	79	0	0	0	0	0	0	0	0
1334	22.44	30.02	21.6	29.78	1	51	0	0	0	0	0	0	0	0	0	0	1	0	155.2	62.3	1.64	25.86	102	72	2500	85	2170	98	87	0	0	0	0	0	0	0	0
1335	22.63	30.74	22.53	30.32	2	54	0	0	0	0	0	0	0	0	0	0	1	0	171.7	61.9	1.72	21	127	94	3610	83	3170	100	88	0	0	0	0	0	0	0	0
1336	26.8	31.14	28.73	32.2	1	49	0	0	0	0	0	0	0	0	0	0	1	0	157	58.5	1.6	23.73	114	83	3240	105	2510	106	78	0	0	0	0	0	0	0	0
1337	23.84	22	23.34	23.09	1	43	0	0	0	0	0	0	0	0	0	0	1	0	157.5	60.2	1.62	24.27	109	71	3140	97	2810	112	90	0	0	0	0	0	0	0	0
1338	23.3	28.09	24.7	29.21	1	42	1	0	0	0	0	0	0	0	0	0	3	0	158.3	53.4	1.53	21.31	170	102	2470	76	1950	77	79	0	0	0	0	0	0	0	0
1339	27.84	42.46	27.89	40.55	2	63	0	0	0	0	0	0	0	0	0	0	1	0	170.7	68.3	1.8	23.44	106	75	3760	92	2660	92	71	1	1	0	1	0	0	0	0
1340	27.68	28.7	26.95	29.01	2	49	1	0	0	0	0	0	0	0	0	0	1	0	166.6	68.5	1.78	24.68	128	71	3690	89	3270	104	89	0	0	0	0	0	0	0	0
1341	32.73	35.24	33.95	36.64	2	57	1	0	0	0	0	0	0	0	0	0	2	0	172.3	65.9	1.78	22.2	142	84	3810	87	2620	83	69	1	0	1	1	0	0	0	0	53	32	73	21	16
1342	28.04	28.34	27.62	27.87	2	43	0	0	0	0	0	0	0	0	0	0	1	1	175.7	101	2.22	32.72	131	79	3950	81	3290	89	83	0	0	0	0	0	0	0	0
1343	24.8	32.82	25.29	33.25	2	59	1	0	0	0	0	0	0	0	0	0	1	0	172.9	81.5	1.98	27.26	145	84	3980	92	3210	103	81	0	0	0	0	0	0	0	0
1344	28.19	37.44	29.54	38.22	2	53	1	0	0	0	0	0	0	0	0	0	2	0	172.3	66.1	1.78	22.27	115	74	3660	81	3040	92	83	0	0	0	0	0	0	0	0
1345	26.46	47.23	27.49	47.78	2	57	0	0	0	0	0	0	0	0	0	0	2	0	172.4	69.6	1.83	23.42	115	82	4180	95	3430	108	82	0	0	0	0	0	0	0	0
1346	22.45	25.96	23.49	26.54	1	61	0	1	0	0	0	0	0	0	0	0	1	0	157.6	58.1	1.59	23.39	129	69	2770	98	2540	123	92	0	0	0	0	0	0	0	0
1347	26.59	30.42	28.53	30.38	2	39	0	0	0	0	0	0	0	0	0	0	1	0	163	79.3	1.89	29.85	136	89	4600	108	3780	112	82	0	0	0	0	0	0	0	0
1348	32.91	30.54	31.24	31.84	1	56	0	0	0	0	0	0	0	0	0	0	1	0	159.7	62.4	1.66	24.47	100	67	2740	90	2700	119	99	0	0	0	0	0	0	0	0
1349	20.48	23.99	21.02	24.88	1	45	0	0	0	0	0	0	0	0	0	0	3	0	152.8	62	1.62	26.55	101	63	3290	111	2670	117	81	0	0	0	0	0	0	0	0
1350	20.44	33.28	22.18	34.41	1	62	0	0	0	0	0	0	0	0	0	0	1	0	154.6	59.7	1.6	24.98	102	68	2850	107	2390	123	84	0	0	0	0	0	0	0	0
1351	23.83	29.33	22.99	30.56	1	57	0	0	0	0	0	0	0	0	0	0	1	0	152.3	53	1.5	22.85	124	61	2410	90	1930	97	80	0	0	0	0	0	0	0	0
1352	28.78	33.49	28.01	34.33	2	61	0	1	0	0	0	0	0	0	1	0		0	170.2	58.5	1.66	20.19	115	62	3900	94	3230	109	83	1	1	0	0	0	0	0	0
1353	27.9	33.49	25.14	33.78	1	56	1	0	0	0	0	0	0	0	0	0	1	0	161.8	72.3	1.8	27.62	117	82	3250	103	2280	96	70	0	0	0	0	0	0	0	0
1354	27.31	28.9	28.15	29.85	2	49	1	0	0	0	0	0	0	0	0	0	1	0	170.4	74.8	1.88	25.76	143	91	4660	105	3780	113	81	0	0	0	0	0	0	0	0	52	34	67	23.2	16
1355	27.52	32.83	25.61	34.06	2	57	1	0	0	0	0	0	0	0	0	0	2	0	165.8	78.9	1.91	28.7	124	89	3880	98	3020	104	78	0	0	0	0	0	0	0	0
1356	27.17	29.84	28.28	29.22	2	42	0	0	0	0	0	0	0	0	0	0	2	1	177.6	97.7	2.2	30.97	150	90	4310	85	3280	85	76	0	0	0	0	0	0	0	0	54	38	60	31
1357	28.08	34.68	26.99	34.51	2	71	0	0	0	0	0	0	0	0	0	0	1	1	170	88.7	2.05	30.69	126	71	3190	82	2160	82	68	0	0	0	0	0	0	0	0
1358	21.34	30.49	23.53	31.15	1	52	1	0	0	0	0	0	0	0	0	0	1	0	161.3	52.4	1.53	20.14	147	92	2900	92	2440	103	84	0	0	0	0	0	0	0	0
1359	25.72	27.49	26.45	28.34	2	34	1	0	0	0	0	0	0	0	0	0	3	0	181.2	93.6	2.17	28.51	137	86	4320	80	3650	87	85	0	0	0	0	0	0	0	0
1360	24.11	27.55	25.43	27.71	1	41	0	0	0	0	0	0	0	0	0	0	1	0	157.3	54.6	1.54	22.07	117	76	2480	75	2250	88	91	0	0	0	0	0	0	0	0
1361	26.28	31.26	27.42	30.88	2	49	1	0	0	0	0	0	0	0	0	0	2	0	166.5	72.1	1.83	26.01	130	81	4600	111	3760	119	82	0	0	0	0	0	0	0	0
1362	29.93	28.4	28.79	28.22	1	45	1	0	0	0	0	0	0	0	0	0	1	0	166.1	71.6	1.82	25.95	121	69	3030	86	2730	100	90	0	0	0	0	0	0	0	0
1363	26.6	29.86	28.55	30.79	1	55	1	0	0	0	0	0	0	0	1	0	1	0	158.8	58.8	1.61	23.32	142	91	2860	93	2220	96	78	0	0	0	0	0	0	0	0
1364	28.62	25.07	27.97	26.37	1	46	0	0	0	0	0	0	0	0	0	0	1	0	156.2	55.9	1.56	22.91	124	79	2730	89	2440	104	89	0	0	0	0	0	0	0	0
1365	23.98	27.54	23.65	28.13	1	54	0	0	0	0	0	0	0	0	0	0	1	0	149.9	63.9	1.63	28.44	134	77	2590	98	2140	109	83	0	0	0	0	0	0	0	0
1366	21.14	22.9	19.76	24.13	1	49	0	0	0	0	0	0	0	0	0	0	1	0	157.5	51	1.49	20.56	113	64	3230	104	2600	110	80	0	0	0	0	0	0	0	0
1367	32.96	37.25	33.08	34.43	2	71	1	0	0	0	0	0	0	0	0	0	1	1	172.1	89.5	2.07	30.22	126	79	3230	80	2770	102	86	0	0	0	0	0	0	0	0
1368	26.4	30.72	26.6	30.41	2	52	0	1	0	0	0	0	0	0	0	0	2	0	172.3	77.8	1.93	26.21	126	80	4580	101	4030	121	88	0	0	0	0	0	0	0	0
1369	27.67	27.44	26.62	27.3	1	61	0	0	0	0	0	0	0	0	0	0	1	0	162.5	62.7	1.68	23.74	114	65	2880	94	2470	110	86	0	0	0	0	0	0	0	0
1370	29.12	30.15	30.67	30.79	2	51	0	0	0	0	0	0	0	0	0	0	3	1	161.7	81	1.91	30.98	118	87	3680	97	2970	102	81	0	0	0	0	0	0	0	0
1371	25.54	29.74	25.49	31.09	2	55	0	0	0	0	0	0	0	0	0	0	1	0	172	62.2	1.72	21.02								0	0	0	0	0	0	0	0
1372	21.86	30.62	20.84	32.86	1	48	0	0	0	0	0	0	0	0	0	0	1	0	152.6	55.3	1.53	23.75	131	84	2940	101	2380	108	81	0	0	0	0	0	0	0	0
1373	21.87	24.86	21.84	22.76	2	48	0	0	0	0	0	0	0	0	0	0	1	0	169.5	59.8	1.68	20.81	99	62	3860	86	3200	95	83	0	0	0	0	0	0	0	0
1374	24.2	30.66	25.96	31.71	2	42	0	0	0	0	0	0	0	0	0	0	3	1	176	93.3	2.14	30.12	109	79	3590	73	2910	78	81	0	0	0	0	0	0	0	0
1375	26.64	28.97	28.47	29.97	2	49	0	0	0	0	0	0	0	0	0	0	2	0	182	77.8	1.98	23.49	121	85	4280	83	3290	87	77	1	1	0	1	0	0	0	0	46	29	70	18.3	28
1376	25.86	28.51	27.04	27.85	1	55	0	0	0	0	0	0	0	1	0	0	1	0	153.4	55.1	1.53	23.42	118	75	2560	94	1930	95	75	0	0	0	0	0	0	0	0
1377	23.3	24.91	24.4	25.95	1	47	0	0	0	0	0	0	0	0	0	0	1	0	164.7	60.6	1.67	22.34	117	82	3080	88	2710	101	88	0	0	0	0	0	0	0	0
1378	20.81	29.31	22.46	30.32	2	59	0	0	0	0	0	0	0	0	0	0	3	0	173.6	74.6	1.9	24.75	120	80	4130	95	3480	112	84	0	0	0	0	0	0	0	0	42	28	65	15.4	25
1379	21.03	28.19	22.69	29.17	2	54	0	0	0	0	0	0	0	0	0	0	2	0	166.8	75.9	1.88	27.28	121	82	3990	96	3220	105	81	0	0	0	0	0	0	0	0	47	28	74	23.7	18
1380	29.51	33.74	28.63	33.53	2	59	0	0	0	0	0	0	0	0	0	0	3	0	169.3	51.8	1.56	18.07	119	67	3820	91	2980	99	78	1	0	1	0	0	0	0	0
1381	27.4	37.2	27.79	35.93	2	54	0	0	0	0	0	0	0	0	0	0	2	0	165	70.4	1.8	25.86	114	87	3670	91	3060	102	83	0	0	0	0	0	0	0	0
1382	24.92	25.76	24.56	26.13	2	35	0	0	0	0	0	0	0	0	0	0	1	0	178.3	76.3	1.94	24	107	64	4310	82	3660	90	85	0	0	0	0	0	0	0	0
1383	23.35	28.78	26.75	29.8	1	53	0	0	0	0	0	0	0	0	0	0	1	0	149.4	52.9	1.48	23.7	143	94	3000	113	2290	115	76	0	0	0	0	0	0	0	0
1384	24.12	30.88	26.01	31.8	2	46	0	0	0	0	0	0	0	0	0	0	3	0	163	66.7	1.74	25.1								0	0	0	0	0	0	0	0
1385	26.5	25.87	24.69	27.27	1	51	0	0	0	0	0	0	0	0	0	0	1	0	156.8	46.5	1.42	18.91	111	64	2460	80	2010	87	82	0	0	0	0	0	0	0	0
1386	28.6	29.81	26.71	29.25	2	54	0	0	0	0	0	0	0	0	0	0	3	0	176.5	76.3	1.93	24.49	101	62	4200	91	3880	116	92	0	0	0	0	0	0	0	0
1387	24.31	30.97	24.7	31.14	2	54	1	0	1	0	0	0	0	0	0	0	3	0	172	79.1	1.94	26.74	123	67	4380	98	3780	116	86	0	0	0	0	0	0	0	0	48	32	66	40.2	30
1388	27.6	25.45	26.52	25.35	2	27	0	0	0	0	0	0	0	0	0	0	1	0	174.6	82.2	2	26.96	113	74	4390	83	3650	86	83	0	0	0	0	0	0	0	0
1389	29.08	37.54	29.99	37.68	2	60	0	0	0	0	0	0	0	0	0	0	3	0	168.5	74.4	1.87	26.2	132	83	3690	92	2710	94	73	1	0	1	0	0	0	0	0
1390	24.59	30.1	28.47	30.28	2	53	0	0	0	0	0	0	0	0	0	0	3	0	164.9	63	1.7	23.17	114	70	3510	87	2940	97	84	0	0	0	0	0	0	0	0
1391	26.31	32.58	28.13	33.69	2	68	0	0	0	0	0	0	0	0	0	0	2	0	166.4	61.9	1.69	22.36	119	74	3730	101	2940	116	79	0	0	0	0	0	0	0	0
1392	29.96	31.87	30.59	31.73	2	55	0	0	0	0	0	0	0	0	0	0	3	1	186.5	118.6	2.48	34.1	117	86	6060	117	4780	129	79	0	0	0	0	0	0	0	0
1393	28.49	33.93	30.37	35.08	2	57	0	0	0	0	0	0	0	0	0	0	3	0	162.5	57.9	1.62	21.93	117	66	3510	92	2400	86	68	0	0	0	0	0	0	0	0
1394	26.81	24.21	26.02	24.13	2	37	0	0	0	0	0	0	0	0	0	0	3	0	179.6	61.4	1.75	19.04	111	69	4760	92	3710	93	78	0	0	0	0	0	0	0	0
1395	28.75	36.25	28.72	36.66	2	65	1	0	1	0	0	0	0	0	0	0	2	0	165	78.2	1.89	28.72	141	85	2760	73	2320	88	84	0	0	0	0	0	0	0	0
1396	24.42	24.95	23.62	24.69	1	36	0	0	0	0	0	0	0	0	0	0	1	0	163.8	57.4	1.62	21.39	85	58	3510	93	2780	94	79	0	0	0	0	0	0	0	0
1397	26	31.86	26.7	31.58	2	58	0	1	0	0	0	0	0	0	0	0	1	0	163.1	60.2	1.65	22.63	109	66	3710	98	3140	113	85	0	0	0	0	0	0	0	0
1398	23.52	27.81	25.01	27.57	1	53	1	1	0	0	0	0	0	0	0	0	1	0	157.7	58.9	1.61	23.68	130	79	2780	92	2360	104	85	0	0	0	0	0	0	0	0	47	26	79	19.4
1399	27.82	36.53	27.18	37.59	1	57	0	0	0	0	0	0	0	0	0	0	1	0	158.9	58.6	1.61	23.21	106	69	2780	92	2160	96	78	0	0	0	0	0	0	0	0
1400	22.8	30.59	20.86	30.03	2	51	1	1	1	0	0	0	0	0	0	0	2	0	162.3	63.6	1.69	24.14	115	72	4350	110	3540	118	81	0	0	0	0	0	0	0	0	50	33	66	23
1401	21.05	24.97	22.81	25.85	1	56	1	0	0	0	0	0	0	0	0	0	1	0	165.6	56.5	1.61	20.6	117	81	3030	92	2530	103	84	0	0	0	0	0	0	0	0
1402	24.22	19.78	25.83	21	1	29	0	0	0	0	0	0	0	0	0	0	1	0	153.4	52.9	1.5	22.48	103	69	3470	103	3290	122	95	0	0	0	0	0	0	0	0
1403	29.59	35.23	31.47	34.85	1	63	1	0	0	0	0	0	0	0	0	0	1	0	157	70	1.75	28.4	134	88	2450	89	1830	91	74	0	0	0	0	0	0	0	0
1404	25.45	33.48	27.74	36.24	1	56	0	0	0	0	0	0	0	0	0	0	1	0	164.1	79.5	1.9	29.52	118	86	3090	94	2470	101	80	0	0	0	0	0	0	0	0
1405	28.47	33.53	28.57	34.17	2	59	1	0	1	0	0	0	0	0	0	0	2	0	160.6	73.3	1.81	28.42								0	0	0	0	0	0	0	0	48	29	73	19.3	23
1406	24.79	31.68	27.41	31.46	2	63	1	0	0	0	0	0	0	0	0	0	2	0	170.1	72.5	1.85	25.06	124	74	3510	86	2480	86	71	0	0	0	0	0	0	0	0
1407	26.16	30.94	28.86	30.36	2	37	0	0	0	0	0	0	0	0	0	0	3	0	179.2	63.1	1.77	19.65	103	71	5430	105	4490	112	83	0	0	0	0	0	0	0	0
1408	26.3	24.02	27.34	22.69	1	48	0	0	0	0	0	0	0	0	0	0	1	0	161.8	60.7	1.65	23.19	133	75	3380	101	2640	103	78	0	0	0	0	0	0	0	0
1409	28.15	35.45	30.21	34.99	2	54	1	1	0	0	0	1	0	0	0	0	1	0	168.8	80.8	1.95	28.36	130	73	3780	87	3270	103	87	0	0	0	0	0	0	0	0
1410	26.36	35.43	23.85	35.42	2	57	0	0	0	0	0	0	0	0	0	0	3	0	170.4	75.1	1.89	25.86	117	86	4040	95	3040	99	75	0	0	0	0	0	0	0	0	44	30	63	14.6
1411	29.17	27.68	30.83	27.25	2	36	0	0	0	0	0	0	0	0	0	0	2	0	181.6	61.8	1.77	18.74	113	74	5310	99	4460	108	84	0	0	0	0	0	0	0	0
1412	23.17	28.94	24.51	29.05	1	36	0	0	0	0	0	0	0	0	0	0	3	0	153.9	52.6	1.5	22.21	111	80	3160	96	2820	108	89	0	0	0	0	0	0	0	0
1413	29.14	40.62	29.37	43.47	1	67	0	0	0	0	0	0	0	0	0	0	1	0	152.7	58.3	1.57	25	131	90	1920	79	1440	83	75	0	0	0	0	0	0	0	0
1414	23.12	36.51	24.46	35.05	2	59	0	0	0	0	0	0	0	0	0	0	2	0	178.2	77.8	1.96	24.5	124	83	4380	94	3330	101	76	0	0	0	0	0	0	0	0
1415	23.02	29.09	24.12	29	1	51	0	0	0	0	0	0	0	0	0	0	1	0	157.3	48.2	1.45	19.48	135	78	2950	97	2580	112	87	0	0	0	0	0	0	0	0
1416	25.59	30.48	26.35	29.16	1	55	0	0	0	0	0	0	0	0	0	0	1	0	160.4	59.4	1.63	23.09	122	67	2980	97	2350	102	79	0	0	0	0	0	0	0	0
1417	28.85	39.15	30.75	40.45	2	60	0	0	0	0	0	0	0	0	0	0	3	0	186.6	88.7	2.14	25.47	129	99	5780	114	3790	107	66	0	0	0	0	0	0	0	0
1418	29.53	31.7	31.45	32.78	2	42	0	0	0	0	0	0	0	0	0	0	3	0	177.8	85.7	2.06	27.11	123	74	5000	99	3960	103	79	1	0	1	0	0	0	0	0
1419	26.55	29.21	26.78	28.38	1	58	0	0	0	0	0	0	0	0	0	0	1	0	163.1	64.7	1.71	24.32	96	68	3280	105	2330	101	71	0	0	0	0	0	0	0	0
1420	26.92	33.32	25.08	34.07	2	67	1	0	0	0	0	0	0	0	0	0	2	0	170.4	82.2	1.97	28.31	127	79	4170	104	2940	106	70	0	0	0	0	0	0	0	0
1421	23.05	28.66	24.99	29.53	2	63	1	0	0	0	0	0	0	0	0	0	2	0	165.3	74	1.84	27.08	150	85	3470	91	2790	103	80	0	0	0	0	0	0	0	0
1422	29.11	23.44	28.67	24.9	1	57	0	0	0	0	0	0	0	0	0	0	1	0	153	53.7	1.51	22.94	122	71	2570	96	2060	104	80	0	0	0	0	0	0	0	0	43	26	73	19.8
1423	25.74	30.68	25.49	30.05	2	47	1	0	0	0	0	0	0	0	0	0	2	0	177.3	75.6	1.93	24.05	154	105	4260	86	3670	100	86	0	0	0	0	0	0	0	0
1424	22.28	27.57	22.12	27.66	2	51	0	0	0	0	0	0	0	0	0	0	2	0	165.6	69.1	1.78	25.2	124	74	3690	90	2660	86	72	0	0	0	0	0	0	0	0
1425	28.94	28.12	27.24	28.64	2	40	0	0	0	0	0	0	0	0	0	0	2	0	183.2	74.8	1.95	22.29	108	68	4520	83	4450	109	98	0	0	0	0	0	0	0	0
1426	22.23	32.78	22.07	35.33	2	58	1	1	1	0	0	0	0	0	0	0	2	0	167.5	78.1	1.91	27.84	126	85	4350	107	3390	115	78	0	0	0	0	0	0	0	0
1427	27.82	23.19	24.79	23.09	1	38	0	0	0	0	0	0	0	0	0	0	1	0	169	54.8	1.6	19.19	106	64	3730	95	3320	108	89	0	0	0	0	0	0	0	0
1428	23.61	22.46	21.88	22.21	2	42	0	0	0	0	0	0	0	0	0	0	3	0	164.4	60.2	1.66	22.27	107	59	3810	88	3620	107	95	1	0	1	1	0	0	0	0
1429	24.23	33.6	25.62	33.11	1	54	1	0	0	0	0	0	0	0	0	0	1	0	155.1	61.1	1.62	25.4	111	73	2370	83	2230	104	94	0	0	0	0	0	0	0	0
1430	26.15	29.3	23.94	32.97	2	48	0	0	0	0	0	0	0	0	0	0	3	0	170.7	75.1	1.89	25.77	109	74	3290	74	2860	85	87	0	0	0	0	0	0	0	0
1431	26.65	29.97	27.04	29.85	1	50	0	0	0	0	0	0	0	0	0	0	1	0	155.2	61.3	1.63	25.45	118	81	2860	96	2420	108	85	0	0	0	0	0	0	0	0
1432	25.57	27.95	22.38	29.25	1	46	0	0	0	0	0	0	0	0	0	0	1	0	158.8	54.9	1.56	21.77	115	74	2250	68	1780	70	79	0	0	0	0	0	0	0	0
1433	26.67	37.53	27.47	39.09	2	57	1	1	0	0	0	0	0	0	0	0	2	0	167.1	63.9	1.72	22.88	132	92	3040	74	2500	84	82	0	0	0	0	0	0	0	0
1434	25.18	35.64	24.08	36.43	2	45	0	0	0	0	0	0	0	0	0	0	3	0	168	75.4	1.88	26.71	132	99	3980	90	2990	89	75	0	0	0	0	0	0	0	0
1435	32.1	32.75	30.25	31.68	2	49	0	0	0	0	0	0	0	0	0	0	1	0	171.8	70.2	1.83	23.78	111	81	4130	90	3330	97	81	0	0	0	0	0	0	0	0
1436	26.17	28.23	29.04	29.52	2	40	0	0	0	0	0	0	0	0	0	0	1	0	174.1	78.5	1.95	25.9	121	85	4360	88	3900	102	89	0	0	0	0	0	0	0	0
1437	26.13	32.68	25.18	31.46	2	53	0	0	0	0	0	0	0	0	0	0	2	0	179	76.2	1.95	23.78	115	83	4040	84	3360	96	83	0	0	0	0	0	0	0	0
1438	27.56	33.16	29.41	31.96	1	64	0	0	0	0	0	0	0	0	0	0	1	0	162.1	71.2	1.79	27.1	128	95	2980	100	2450	113	82	0	0	0	0	0	0	0	0
1439	29.39	32.22	29.33	30.64	2	51	0	0	0	0	0	0	0	0	0	0	1	0	171.4	79.3	1.94	26.99	144	98	3460	79	2840	87	82	0	0	0	0	0	0	0	0
1440	24.3	40.65	26.07	40.64	2	70	1	0	0	0	0	0	0	0	0	0	1	0	169.3	65.8	1.76	22.96	131	85	3660	93	2640	99	72	0	0	0	0	0	0	0	0	47	29	71	24.3	26
1441	29.96	37.52	30.29	36.85	2	58	0	0	0	0	0	0	0	0	0	0	2	0	159.4	61.6	1.65	24.24	112	77	3410	94	2780	104	82	0	0	0	0	0	0	0	0
1442	28.76	30.51	30.07	31.44	1	52	0	0	0	0	0	0	0	0	0	0	1	0	165.3	64.4	1.72	23.57	117	75	3410	101	2720	107	80	0	0	0	0	0	0	0	0
1443	27.08	34.38	27.91	35.72	2	49	1	1	0	0	1	0	0	0	0	0	3	0	158	52.3	1.52	20.95	122	84	3540	95	3150	110	89	0	0	0	0	0	0	0	0
1444	28.8	31.13	30.69	32.19	2	49	0	0	0	0	0	0	0	0	0	0	3	0	171.2	81	1.96	27.64	144	102	3470	78	3240	97	93	0	0	0	0	0	0	0	0
1445	24.58	21.39	26.45	22.16	1	45	0	0	0	0	0	0	0	0	0	0	1	0	154.4	55.5	1.54	23.28	104	74	3110	101	2290	97	74	0	0	0	0	0	0	0	0
1446	24.27	37.49	26.03	38.74	2	59	0	0	0	0	0	0	0	0	0	0	2	0	172.8	76	1.91	25.45								0	0	0	0	0	0	0	0
1447	25.39	26.3	27.18	27.22	2	31	0	0	0	0	0	0	0	0	0	0	3	1	171.6	91.3	2.09	31.01	117	73	4490	92	3910	100	87	0	0	0	0	0	0	0	0
1448	34.79	43.26	36.86	44.69	2	74	0	0	0	0	0	0	0	0	0	0	2	0	161	66.5	1.72	25.65	138	82	2580	80	2580	119	100	0	0	0	0	0	0	0	0
1449	28.81	33.51	32.37	36.01	1	56	1	0	1	0	0	0	0	0	0	0	1	0	154.7	55.5	1.54	23.19	123	88	3020	107	2440	116	81	0	0	0	0	0	0	0	0	42	29	62	29.3	27
1450	30.35	32.45	31.4	33.65	2	61	1	0	0	0	0	0	0	0	0	0	2	0	167.6	74.3	1.86	26.45	115	77	4000	100	3120	109	78	0	0	0	0	0	0	0	0
1451	30.27	32.26	32.21	33.36	2	39	0	0	0	0	0	0	0	0	0	1	3	1	174.1	95.7	2.15	31.57	125	89	4770	96	4120	107	86	0	0	0	0	0	0	0	0
1452	27.93	33.4	29.8	34.53	2	50	0	0	0	0	0	0	0	0	0	0	3	0	165.2	63.2	1.7	23.16	108	72	4780	116	3960	127	83	0	0	0	0	0	0	0	0
1453	27.97	35.05	29.84	36.23	2	57	0	0	0	0	0	0	0	0	0	0	2	0	174.1	75.3	1.91	24.84	115	79	4730	104	4040	124	85	0	0	0	0	0	0	0	0
1454	24.49	33.65	25.13	34.94	2	57	1	0	0	0	0	0	0	0	0	0	2	0	164.7	65	1.72	23.96	110	79	3450	87	2710	93	78	0	0	0	0	0	0	0	0	52	36	62	16.4	21
1455	26.27	23.78	28.09	24.62	2	55	0	0	0	0	0	0	0	0	0	0	3	0	176	72.6	1.88	23.44	104	64	4460	97	3290	99	74	0	0	0	0	0	0	0	0	50	34	63	16.9	23
1456	25.04	29.77	24.1	29.54	1	58	0	0	0	0	0	0	0	0	0	0	1	0	157.6	64.4	1.68	25.93	131	78	3250	113	2730	128	84	0	0	0	0	0	0	0	0
1457	30.63	30.72	32.68	31.77	1	49	0	0	0	0	0	0	0	0	0	0	1	0	162.8	57.6	1.61	21.73	98	65	3250	97	2760	109	85	0	0	0	0	0	0	0	0
1458	27.95	30.37	29.82	31.41	2	41	0	0	0	0	0	0	0	0	0	0	1	0	168	62.5	1.71	22.14	133	93	4580	102	3990	114	87	0	0	0	0	0	0	0	0
1459	33.97	32.67	36.02	33.78	2	49	0	0	0	0	0	0	0	0	0	0	1	0	174.7	71	1.86	23.26	131	77	5050	106	4310	123	85	0	0	0	0	0	0	0	0
1460	24.99	28.89	26.77	29.89	2	45	0	0	0	0	0	0	0	0	0	0	2	0	168.6	63.9	1.73	22.48	111	74	4200	95	4080	121	97	0	0	0	0	0	0	0	0
1461	30.09	39.65	32.12	40.97	1	61	1	0	0	0	0	0	0	0	0	0	1	0	154.4	59.4	1.6	24.92	123	86	2440	91	2060	104	84	0	0	0	0	0	0	0	0
1462	34.09	28.6	36.14	29.74	1	50	0	0	0	0	0	0	0	0	0	0	1	0	159.7	54.6	1.56	21.41	104	66	3080	96	2540	105	82	0	0	0	0	0	0	0	0
1463	23.91	28.48	25.66	29.46	2	54	0	0	0	0	0	0	0	0	0	0	3	0	176.8	68.2	1.83	21.82	115	75	3850	81	3080	89	80	0	0	0	0	0	0	0	0	49	29	74	19.1
1464	25.24	24.64	27.03	25.51	2	37	0	0	0	1	0	0	0	0	0	0	2	0	178.2	78.2	1.97	24.63	119	73	4550	88	3900	98	86	0	0	0	0	0	0	0	0
1465	27.33	35.86	28.17	37.3	2	68	1	0	0	0	0	0	0	0	0	1	1	0	165.2	68.2	1.77	24.99	130	80	2700	73	2070	81	77	0	0	0	0	0	0	0	0
1466	25.06	27.9	26.84	28.87	2	62	0	0	0	0	0	0	0	0	0	0	2	0	165.6	70.2	1.8	25.6	121	90	2960	77	2340	86	79	0	0	0	0	0	0	0	0
1467	31.93	35.71	30.71	35.24	1	64	1	0	0	0	0	0	0	0	0	0	1	1	146.6	70.9	1.7	32.99	142	82	2540	117	2110	137	83	0	0	0	0	0	0	0	0	50	31	71	41.4	26
1468	25.03	33.19	26.91	34.32	1	50	1	0	0	0	0	0	0	0	0	0	1	0	155.2	59.8	1.61	24.83	132	86	3450	116	2740	122	79	0	0	0	0	0	0	0	0
1469	23.92	24.61	23.2	23.38	1	54	0	0	0	0	0	0	0	0	0	0	1	0	149.6	49	1.43	21.89	99	66	2110	80	2110	107	100	0	0	0	0	0	0	0	0	44	28	69	26.8	22
1470	29.94	36.35	31.87	37.57	2	52	0	0	0	0	0	0	0	0	0	0	2	0	175.1	67.7	1.81	22.08	90	62	4420	95	3810	111	86	0	0	0	0	0	0	0	0
1471	28.83	32.16	31.22	34.09	1	61	0	1	0	0	0	0	0	0	0	0	1	0	150.4	55.2	1.52	24.4	135	103	2810	114	2630	147	94	0	0	0	0	0	0	0	0
1472	28.89	33.61	27.79	33.23	1	61	1	0	0	0	0	0	0	0	0	0	1	0	154.6	66.1	1.68	27.66	134	79	2950	109	2040	103	69	0	0	0	0	0	0	0	0	49	32	67	29.8	24
1473	23.62	24.31	22.91	23.09	1	51	0	0	0	0	0	0	0	0	0	0	1	0	157.3	46	1.42	18.59	85	45	2870	94	1860	81	65	0	0	0	0	0	0	0	0
1474	24.14	25.93	23.42	24.63	1	42	0	0	0	0	0	0	0	0	0	0	1	0	160.7	49.7	1.49	19.25	111	74	3010	89	3000	114	100	0	0	0	0	0	0	0	0
1475	33.4	30.58	36.15	32.41	1	56	0	1	0	0	0	0	0	0	0	0	1	0	159.5	63.6	1.68	25	120	63	3040	100	2460	108	81	0	0	0	0	0	0	0	0
1476	24.85	30.06	26.63	31.09	2	60	0	0	0	0	0	0	0	0	0	0	2	0	167.5	71.2	1.82	25.38	130	92	3520	87	3180	110	90	0	0	0	0	0	0	0	0	46	29	70	16	33
1477	20.93	25.71	22.19	26.74	1	36	0	0	0	0	0	0	0	0	0	0	1	0	162.6	54	1.56	20.42	111	78	3250	89	2830	99	87	0	0	0	0	0	0	0	0
1478	24.11	32.33	23.21	32	1	54	0	0	0	0	0	0	0	0	0	0	1	0	151.7	63.4	1.63	27.55	120	66	2610	99	2590	131	99	0	0	0	0	0	0	0	0
1479	21.9	24.69	22.36	25.35	2	57	1	0	0	0	0	0	0	0	0	0	1	0	163.8	63	1.69	23.48	113	69	3450	87	3000	104	87	0	0	0	0	0	0	0	0
1480	25.05	35.97	26.83	37.18	2	52	0	0	0	0	0	0	0	0	0	0	3	0	166.5	66.7	1.76	24.06	122	74	3420	84	3230	106	94	0	0	0	0	0	0	0	0
1481	26.22	29.05	28.14	30.05	1	51	0	0	0	0	0	0	0	0	0	0	1	0	165.4	56.6	1.61	20.69	104	71	2980	88	2210	86	74	1	1	0	0	0	0	1	0
1482	23.86	29.08	23.14	27.63	1	53	0	0	0	0	0	0	0	0	0	0	1	0	160.5	51.4	1.51	19.95	132	89	2910	93	2280	97	78	0	0	0	0	0	0	0	0
1483	25.07	29.91	25.75	30.93	2	54	1	0	0	0	0	0	0	0	0	0	3	0	170	68.4	1.8	23.67	109	75	3640	84	3070	97	84	0	0	0	0	0	0	0	0
1484	25.96	33.71	27.77	34.85	2	60	0	0	0	0	0	0	0	0	0	0	1	0	168.7	60.3	1.68	21.19	106	73	4280	106	3990	138	93	1	1	0	1	0	0	0	0
1485	25.75	27.33	27.55	28.28	2	48	0	0	0	0	0	0	0	0	0	0	2	0	170.9	72.9	1.86	24.96	110	71	4110	92	3480	103	85	0	0	0	0	0	0	0	0
1486	24.88	27.61	26.66	28.57	2	39	0	0	0	0	0	0	0	0	0	0	3	0	178.7	57	1.68	17.85	113	80	4580	89	4540	115	99	1	0	1	0	0	0	0	0
1487	30.85	35.2	32.81	36.39	2	53	0	0	0	0	0	0	0	1	0	0	1	0	168.1	70.5	1.81	24.95	116	73	3940	94	3120	100	79	0	0	0	0	0	0	0	0
1488	26.22	25.98	25.43	24.68	1	58	0	0	0	0	0	0	0	0	0	0	1	0	155.3	47.8	1.44	19.82	97	63	2390	86	2020	99	85	0	0	0	0	0	0	0	0
1489	25.56	27.08	27.46	28.02	1	50	0	0	0	0	0	0	0	0	0	1	1	0	154.6	58.5	1.59	24.48	110	81	2870	97	2600	116	91	0	0	0	0	0	0	0	0
1490	30.27	42.43	29.12	41.69	1	51	1	0	0	0	0	0	0	0	0	0	1	0	163.3	77.2	1.87	28.95	160	100	3110	95	2410	97	78	0	0	0	0	0	0	0	0	57	37	67	33
1491	24.95	25.29	27.74	26.15	1	48	0	0	0	0	0	0	0	0	0	0	1	0	163.2	55	1.58	20.65	100	61	2850	85	2380	93	83	0	0	0	0	0	0	0	0
1492	25.31	29.89	27.41	31.68	1	71	1	1	0	0	0	0	0	0	0	0	1	0	156.9	51.9	1.5	21.08	164	87	2410	94	2100	116	87	0	0	0	0	0	0	0	0	44	29	66	27.1	25
1493	24.42	29.91	26.18	30.94	2	49	0	0	0	0	0	0	0	0	0	0	2	0	168.4	68.8	1.79	24.26	112	71	4370	101	3830	118	88	0	0	0	0	0	0	0	0
1494	26.05	23.87	25.27	22.68	1	43	0	0	0	0	0	0	0	1	0	0	1	0	165.7	51.4	1.54	18.72	106	76	3000	84	2520	91	84	0	0	0	0	0	0	0	0
1495	28.95	29.79	27.85	29.56	1	44	0	0	0	0	0	0	0	0	0	0	1	0	166.2	75	1.86	27.15								0	0	0	0	0	0	0	0
1496	22.94	29.75	22.08	29.52	1	58	0	0	1	0	0	0	0	0	0	0	1	0	151.2	68.2	1.69	29.83	118	65	2060	81	2030	109	99	0	0	0	0	0	0	0	0
1497	27.16	30.76	29.1	31.81	1	54	0	0	0	0	0	0	0	0	0	0	1	0	166.5	57.6	1.63	20.78	132	62	3320	100	2800	112	84	0	0	0	0	0	0	0	0	48	33	62	24.1	24
1498	26.71	32.2	25.7	31.87	1	45	0	0	0	0	0	0	0	0	0	0	3	0	160.7	69.9	1.77	27.07	114	66	2700	81	2190	86	81	0	0	0	0	0	0	0	0
1499	20.93	30.66	22.59	31.71	2	62	0	0	0	0	0	0	0	0	0	0	2	0	165.7	59.2	1.65	21.56	125	77	3350	87	2900	106	87	0	0	0	0	0	0	0	0
1500	27.52	27.76	26.48	27.61	1	49	0	0	0	0	0	0	0	0	0	0	1	0	156.7	63.7	1.67	25.94	112	74	3230	108	2740	120	85	0	0	0	0	0	0	0	0
1501	26.91	35.03	28.75	36.21	2	54	0	0	0	0	0	0	0	0	0	0	2	0	172.3	65.4	1.77	22.03	145	98	4880	109	3770	115	77	0	0	0	0	0	0	0	0	50	30	74	22.5	22
1502	27.82	28.72	29.68	29.71	2	51	0	0	0	0	0	0	0	0	0	0	2	0	159.7	66.5	1.72	26.07	114	85	3500	92	3030	104	87	1	1	0	0	0	0	0	0
1503	26.05	30.77	27.86	31.82	2	56	0	0	0	0	0	0	0	0	0	0	2	0	162.1	62.6	1.68	23.82	121	91	3600	94	3030	107	84	0	0	0	0	0	0	0	0
1504	26.89	29.54	28.73	30.56	2	37	0	0	0	0	0	0	0	0	0	0	1	0	174.5	83.8	2.02	27.52	108	80	5060	100	4220	108	83	0	0	0	0	0	0	0	0
1505	32.62	33.8	33.83	35.1	2	69	1	0	0	0	0	0	0	0	0	0	1	0	172	73.8	1.88	24.95	128	83	3740	91	2310	83	62	1	1	0	0	0	1	0	0
1506	28.19	32.39	27.12	32.05	1	52	0	0	0	0	0	0	0	0	0	0	3	0	151.5	64.6	1.65	28.15	100	65	2880	107	2370	117	82	0	0	0	0	0	0	0	0	50	32	69	26.5	24
1507	29.45	39.48	31.36	40.79	2	65	0	0	0	0	0	0	0	0	0	0	1	0	158	58.3	1.6	23.35	133	100	1970	60	1530	65	78	1	1	0	0	0	0	0	0
1508	31.9	34.1	33.89	35.25	2	41	0	0	0	0	0	0	0	0	0	0	3	0	169.9	84.4	2	29.24	136	91	4140	89	3770	105	91	0	0	0	0	0	0	0	0
1509	25.39	25.47	26.42	27	1	43	0	0	0	0	0	0	0	0	0	0	1	0	156.6	48.7	1.46	19.86	100	56	2980	92	2540	101	85	0	0	0	0	0	0	0	0
1510	29.97	30.63	31.77	31.86	1	67	1	0	0	0	0	0	0	0	0	0	1	0	153.6	53.2	1.51	22.55	106	70	2110	87	1790	103	85	1	1	0	0	0	0	0	0
1511	30.42	32.16	32.36	33.25	2	49	0	1	0	0	0	0	0	0	0	0	2	0	176.6	59.4	1.71	19.05	113	80	2990	61	2490	69	83	1	0	0	0	0	0	0	0
1512	32.92	37.68	34.94	38.94	2	60	0	0	0	0	0	0	0	0	0	0	2	0	168.2	67.2	1.77	23.75	132	90	4190	104	3520	122	84	0	0	0	0	0	0	0	0
1513	27.95	30.08	29.92	31.11	1	51	0	0	0	0	0	0	0	0	0	0	1	0	163	55.7	1.59	20.96	126	83	2910	89	2500	101	86	0	0	0	0	0	0	0	0
1514	25.06	34.97	24.12	34.53	1	56	0	0	0	0	0	0	0	0	0	0	1	0	161.8	65.8	1.72	25.13	111	81	2850	93	2130	94	75	0	0	0	0	0	0	0	0
1515	36.52	33.32	35.12	32.08	1	70	0	0	0	0	0	0	0	0	0	0	1	0	147.5	60.8	1.58	27.95	139	80	2380	111	1930	131	81	0	0	0	0	0	0	0	0
1516	29.08	25.59	27.98	25.53	1	40	0	0	0	0	0	0	0	0	0	0	1	0	161.6	65.4	1.71	25.04	97	61	3150	92	2720	102	86	0	0	0	0	0	0	0	0
1517	25.36	27.76	27.15	28.72	2	41	0	0	0	0	0	0	0	0	0	0	3	0	184.3	89.5	2.14	26.35	116	76	4340	81	3270	81	75	0	0	0	0	0	0	0	0
1518	27.47	24.6	29.32	25.47	2	45	0	0	0	0	0	0	0	0	0	0	3	0	175.9	68.1	1.82	22.01	103	70	4600	95	4040	111	88	0	0	0	0	0	0	0	0
1519	31.48	30.08	30.28	29.84	1	55	1	0	0	0	0	0	0	0	0	0	1	0	159.4	66.6	1.72	26.21	123	74	2700	88	2220	97	82	0	0	0	0	0	0	0	0	42	27	68	25.6	22
1520	28.03	34.52	26.35	33.14	2	51	0	0	1	0	0	0	0	0	0	0	3	0	165.7	69.8	1.79	25.42	104	75	3810	93	3270	106	86	0	0	0	0	0	0	0	0
1521	25.48	24.63	27.6	26.11	1	42	0	1	0	0	0	0	0	0	0	0	1	0	163.7	54.8	1.58	20.45	107	71	3030	87	2500	92	82	0	0	0	0	0	0	0	0	44	29	66	17
1522	29.76	33.8	31.78	34.94	1	52	0	0	0	0	0	0	0	0	0	0	1	0	162.1	55.6	1.58	21.16	95	61	2750	84	2460	100	90	0	0	0	0	0	0	0	0
1523	32.89	37.19	34.91	38.44	2	49	0	0	0	0	0	0	0	0	0	0	3	0	186.1	80.6	2.04	23.27	104	73	3890	73	3140	81	81	0	0	0	0	0	0	0	0
1524	27.47	33.32	29.32	34.45	2	50	0	0	0	0	0	0	0	0	0	0	2	0	164.7	81.3	1.93	29.97	124	95	3680	89	3220	103	87	0	0	0	0	0	0	0	0
1525	31.73	28.49	33.71	29.47	2	48	0	0	0	0	0	0	0	0	0	0	3	0	177.2	64.8	1.79	20.64	113	75	4000	81	2700	74	67	0	0	0	0	0	0	0	0
1526	27.72	36.62	29.58	37.85	2	50	0	0	0	0	0	0	0	0	0	0	1	0	170	69.7	1.81	24.12	111	77	3310	75	2770	84	84	0	0	0	0	0	0	0	0
1527	28.81	32.84	30.7	33.96	2	54	0	0	0	0	0	0	0	0	0	0	1	0	169.4	74.2	1.87	25.86	111	77	3690	85	3180	100	86	0	0	0	0	0	0	0	0
1528	24.74	30.75	26.51	31.8	2	53	0	0	0	0	0	0	0	0	0	0	2	0	167.1	77.9	1.9	27.9	123	80	3500	83	3220	103	92	0	0	0	0	0	0	0	0	52	36	62	15.9	21
1529	29.4	28.24	31.31	29.22	2	39	0	0	0	0	0	0	0	0	0	1	3	0	169.7	85.2	2	29.59	113	77	3880	82	3450	94	89	0	0	0	0	0	0	0	0
1530	29.87	31.86	28.74	31.55	1	51	1	0	1	0	0	0	0	0	0	0	1	0	155.6	67.5	1.71	27.88	105	64	2840	97	2510	113	88	0	0	0	0	0	0	0	0
1531	25.43	28.62	24.67	27.19	1	47	1	0	0	0	0	0	0	0	0	0	1	0	161.2	50.3	1.5	19.36	126	86	3100	95	2640	105	85	0	0	0	0	0	0	0	0	43	31	58	14	21
1532	27.63	34.47	28.49	35.81	2	52	1	0	0	0	0	0	0	0	0	0	1	0	172.9	79.1	1.95	26.46	121	91	3830	85	2740	82	72	0	0	0	0	0	0	0	0	51	36	60	16	20
1533	30.43	33.1	31.49	34.35	2	51	1	0	0	0	0	0	0	0	0	1	2	0	169.1	68.4	1.79	23.92	117	77	3060	70	2890	88	94	0	0	0	0	0	0	0	0
1534	25.85	29.54	27.66	30.56	2	56	0	0	0	0	0	0	0	0	0	0	1	0	167.9	69.1	1.8	24.51	123	80	3660	89	3160	105	86	0	0	0	0	0	0	0	0	53	37	61	23	28
1535	26.21	24.11	28.03	24.96	2	49	0	0	0	0	0	0	0	0	0	0	1	0	172.6	56.9	1.65	19.1	99	53	3790	82	3360	98	89	0	0	0	0	0	0	0	0
1536	29.59	34.09	30.59	35.41	2	65	1	0	0	0	0	0	0	0	0	0	2	0	172.1	73.3	1.87	24.75	117	82	3710	88	3360	115	91	0	0	0	0	0	0	0	0
1537	28.78	31.91	29.72	33.07	2	53	1	1	0	0	0	0	0	0	0	0	3	0	171.2	80.4	1.96	27.43	108	75	3110	71	2670	83	86	0	0	0	0	0	0	0	0	49	28	77	21.7	25
1538	22.97	29.42	24.69	30.43	2	50	0	0	0	0	0	0	0	0	1	0	1	0	160.4	59.8	1.63	23.24	122	87	3050	80	2590	88	85	0	0	0	0	0	0	0	0
1539	26.96	31.86	27.78	33.02	2	52	1	0	0	0	0	0	0	0	0	0	1	0	161.3	74.2	1.82	28.52	126	89	4170	110	3630	126	87	0	0	0	0	0	0	0	0
1540	24.66	24.83	26.43	25.7	2	56	0	0	0	0	0	0	0	0	0	0	2	0	164.2	57.7	1.62	21.4	116	71	4000	101	3170	108	79	0	0	0	0	0	0	0	0	48	28	75	17.1
1541	22.22	32.21	21.55	30.6	1	48	0	0	0	0	0	0	0	0	0	0	1	0	154.1	46.5	1.41	19.58	95	62	2930	97	2270	99	78	0	0	0	0	0	0	0	0
1542	28.12	27.4	29.99	28.35	2	42	0	0	0	0	0	0	0	0	0	0	2	0	173.6	77.9	1.94	25.85	126	90	4220	88	3710	101	88	0	0	0	0	0	0	0	0
1543	25.46	30.2	26.99	31.41	1	55	0	0	0	0	0	0	0	0	0	0	1	0	156.2	52.5	1.51	21.52	105	62	2670	94	2300	109	86	0	0	0	0	0	0	0	0	50	30	74	19.6
1544	25.65	31.08	24.88	29.53	1	49	0	0	0	0	0	0	0	0	0	0	1	0	158.4	52.2	1.52	20.8	103	69	2960	95	2520	107	85	0	0	0	0	0	0	0	0
1545	28.34	34.51	30.69	36.58	1	65	1	1	0	0	0	0	0	0	0	0	1	0	150.6	60.5	1.59	26.68	120	75	2370	100	2120	125	89	0	0	0	0	0	0	0	0
1546	29.06	32	31.46	33.92	1	61	0	1	1	0	0	0	0	0	0	0	1	0	156.4	62	1.64	25.35	120	77	2300	85	2020	102	88	0	0	0	0	0	0	0	0
1547	28.55	36.73	30.44	37.96	2	50	0	0	0	0	0	0	0	0	0	0	1	0	169.5	73	1.85	25.41	117	77	4280	97	3640	110	85	0	0	0	0	0	0	0	0
1548	28.04	35.93	29.91	37.14	2	44	0	0	0	0	0	0	0	0	0	0	3	1	181.3	106.7	2.32	32.46	113	83	4080	79	3560	92	87	0	0	0	0	0	0	0	0
1549	34.87	30.82	36.95	31.87	2	60	0	0	0	0	0	0	0	0	0	0	2	1	174.4	103	2.23	33.86	119	78	2670	60	1790	57	67	0	0	0	0	0	0	0	0	49	34	61	14	23
1550	29.33	31.98	30.31	33.15	2	45	1	0	0	0	0	0	0	0	0	0	2	0	167	71	1.81	25.46	116	88	4090	93	3440	102	84	0	0	0	0	0	0	0	0	41	26	69	17.5	10
1551	25.59	33.2	24.63	32.83	1	56	0	0	0	0	0	0	0	0	0	0	1	0	159	64.1	1.68	25.36	133	88	2870	94	2560	113	89	0	0	0	0	0	0	0	0	50	35	61	32	23
1552	24.44	28.74	25.91	29.89	1	53	1	0	0	0	0	1	0	0	0	0	1	0	159.7	53.1	1.53	20.82	115	76	2670	85	2120	90	80	0	0	0	0	0	0	0	0
1553	31.6	41.24	33.58	42.61	2	57	0	0	0	0	0	0	0	0	0	0	3	0	169.3	74.3	1.87	25.92	143	94	3010	71	2530	82	84	0	0	0	0	0	0	0	0	58	47	40	19.6	26
1554	26.8	24.04	28.41	25	1	51	0	0	0	0	0	0	0	0	1	0	2	0	159.3	54.2	1.55	21.36	96	68	2820	89	2310	96	82	0	0	0	0	0	0	0	0
1555	31.05	31.25	29.87	30.96	1	53	1	0	0	0	0	0	0	0	0	0	1	0	153.9	68.9	1.72	29.09	147	78	2270	82	1880	90	83	0	0	0	0	0	0	0	0
1556	29.52	33.11	30.52	34.36	2	57	1	0	0	0	0	0	0	0	0	0	2	0	168.7	74.3	1.87	26.11	120	87	4050	99	3100	104	76	0	0	0	0	0	0	0	0
1557	27.14	32.37	26.33	30.75	1	73	1	0	0	0	1	0	0	0	0	0	1	0	150.3	51.1	1.46	22.62	96	45	2020	92	1850	124	92	1	1	0	0	0	0	0	0	46	28	73	20	30
1558	27.43	35.71	26.39	35.24	1	59	1	0	1	0	0	0	0	0	0	0	1	1	155.9	73	1.78	30.04	131	86	2440	89	2180	108	89	0	0	0	0	0	0	0	0
1559	29.29	29.84	28.41	28.35	1	56	0	0	0	0	0	0	0	0	0	0	1	0	150.2	42.9	1.34	19.02	116	79	2310	89	1820	95	79	0	0	0	0	0	0	0	0
1560	25.73	29.63	24.76	29.4	1	54	0	0	0	0	0	0	0	0	0	0	1	0	155.2	71.4	1.75	29.64	119	74	2310	81	2050	96	89	0	0	0	0	0	0	0	0
1561	28.28	32.03	30.16	33.12	2	42	0	0	0	0	0	0	0	0	0	0	3	0	176.9	65	1.79	20.77	103	68	4850	98	4170	111	86	0	0	0	0	0	0	0	0
1562	28.76	34.33	29.7	35.66	2	66	1	1	0	0	0	0	0	0	0	0	3	0	169.3	67.2	1.78	23.45	137	83	3200	80	2220	79	69	1	0	1	0	0	0	0	0
1563	28.72	32.48	30.61	33.58	2	48	0	0	0	0	0	0	0	0	0	0	3	0	169.3	71.1	1.83	24.81	112	76	4000	89	3530	105	88	0	0	0	0	0	0	0	0
1564	23.12	27.32	24.84	28.27	2	50	0	0	0	0	0	0	0	0	0	0	2	0	158.8	53	1.53	21.02	102	68	3880	101	3230	110	83	0	0	0	0	0	0	0	0
1565	32.47	29.19	34.47	30.2	2	33	0	0	0	0	0	0	0	0	0	0	2	1	176.2	125.3	2.48	40.36	131	78	4500	87	4010	99	89	0	0	0	0	0	0	0	0
1566	26.46	33.49	27.24	34.76	2	51	1	0	0	0	0	0	0	0	0	0	3	0	172.9	78.8	1.95	26.36	119	79	3730	82	3250	96	87	0	0	0	0	0	0	0	0
1567	27.08	33.23	27.91	34.49	2	59	1	0	0	0	0	0	1	0	0	0	1	0	166.7	69.6	1.8	25.05	114	79	3920	97	3200	109	82	0	0	0	0	0	0	0	0
1568	25.9	31.1	24.92	30.82	1	51	0	0	1	0	0	0	0	0	0	0	1	0	164.3	64.3	1.71	23.82	113	73	3190	94	2810	109	88	0	0	0	0	0	0	0	0
1569	26.44	29.8	28.26	30.82	2	63	0	0	0	0	0	0	0	0	0	0	2	0	163.9	61.5	1.67	22.89	123	85	3800	100	3390	125	89	0	0	0	0	0	0	0	0
1570	27.76	32.92	29.62	34.04	2	51	0	0	0	0	0	0	0	0	0	0	2	0	173	85.8	2.03	28.67	128	84	4440	98	3620	108	82	0	0	0	0	0	0	0	0
1571	30.46	28.08	32.5	29.05	1	51	0	0	0	0	0	0	0	0	0	0	1	0	160.7	55.9	1.58	21.65	104	66	2650	83	2190	91	83	0	0	0	0	0	0	0	0
1572	26.71	30.38	28.54	31.42	2	57	0	0	0	0	0	0	0	0	0	0	2	0	171.9	64.1	1.75	21.69	117	73	4290	97	3660	115	85	0	0	0	0	0	0	0	0
1573	34.51	31.84	35.86	33	2	53	1	0	0	0	0	0	0	0	0	0	3	0	170.8	76.7	1.91	26.29	109	71	3630	83	2730	85	75	0	0	0	0	0	0	0	0
1574	25	29.62	25.68	30.62	2	52	1	0	0	0	0	0	0	0	0	0	3	0	158.6	67.2	1.72	26.72	117	81	2560	70	2250	81	88	0	0	0	0	0	0	0	0
1575	28.48	33.16	27.4	32.79	1	49	0	0	0	0	0	0	0	1	0	0	1	0	160.1	66.3	1.72	25.87	144	82	3290	102	2990	122	91	0	0	0	0	0	0	0	0
1576	27.08	27.53	27.91	28.39	2	47	1	0	0	0	0	0	0	0	0	0	3	0	175.3	78.4	1.95	25.51	108	71	4090	85	3500	98	86	0	0	0	0	0	0	0	0
1577	30.25	27.84	29.1	26.82	1	41	0	0	0	0	0	0	0	0	0	0	1	0	160.9	61.6	1.66	23.79	107	63	2560	75	2150	81	84	0	0	0	0	0	0	0	0
1578	33.63	30.35	35.67	31.39	2	46	0	0	0	0	0	0	0	0	0	0	3	1	172.2	90.5	2.08	30.52	109	78	3350	72	2810	80	84	0	0	0	0	0	0	0	0	46	30	67	17.2
1579	24.59	25.02	26.36	25.9	2	48	0	0	0	0	0	0	0	0	0	0	2	0	168.5	77	1.9	27.12	117	76	3740	86	3110	95	83	0	0	0	0	0	0	0	0
1580	28.43	33.51	30.31	34.65	2	65	0	0	0	0	0	0	0	1	0	0	2	0	167.6	69.2	1.79	24.64	118	69	3510	90	2500	92	71	1	1	1	0	0	0	0	0
1581	30.47	33.49	29.56	31.82	1	68	0	0	0	0	0	0	0	0	0	0	1	0	147.5	46.6	1.38	21.42	112	61	2040	93	1630	107	80	0	0	0	0	0	0	0	0
1582	26.13	30.39	27.94	31.43	2	48	0	0	0	0	0	0	0	0	0	0	3	0	175.2	85.4	2.04	27.82	106	76	4350	91	3610	102	83	0	0	0	0	0	0	0	0
1583	28.67	28.26	30.56	29.24	2	41	0	0	0	0	0	0	0	0	0	0	3	0	172.1	87.1	2.04	29.41	130	87	4290	89	3350	91	78	0	0	0	0	0	0	0	0
1584	28.35	28.22	27.28	28.05	1	47	0	0	0	0	0	0	0	0	0	0	1	0	158.7	64.4	1.68	25.57	92	67	2740	87	2260	94	82	0	0	0	0	0	0	0	0
1585	31.34	37.54	33.31	38.8	2	60	0	0	0	0	0	0	0	0	0	0	2	0	175.6	91.6	2.11	29.71	134	90	4390	98	3450	109	79	0	0	0	0	0	0	0	0
1586	30.33	31.39	32.27	32.46	2	62	0	1	0	0	0	0	0	0	0	0	2	0	172.6	78.1	1.94	26.22	117	78	3670	86	3300	110	90	0	0	0	0	0	0	0	0
1587	28.91	31.15	30.81	32.21	2	49	0	0	0	0	0	0	0	0	0	0	1	0	167.9	74.2	1.86	26.32	110	78	3390	79	3060	94	90	0	0	0	0	0	0	0	0
1588	34.22	36.07	36.28	37.28	2	54	0	0	0	0	0	0	0	0	0	0	2	0	168	79.1	1.92	28.03	102	64	3240	78	2650	86	82	0	0	0	0	0	0	0	0
1589	29.84	39.9	30.86	41.62	2	56	1	1	0	0	0	0	0	0	0	0	1	0	171.9	87.8	2.05	29.71	143	93	3190	75	2880	92	90	0	0	0	0	0	0	0	0
1590	31.47	41.97	32.6	43.84	2	55	1	0	0	0	0	0	0	0	0	0	2	0	175.6	89	2.08	28.86	119	83	4160	90	3400	102	82	0	0	0	0	0	0	0	0
1591	26.62	30.79	28.45	31.84	2	33	0	0	0	0	0	0	0	0	0	0	2	0	170.7	86.5	2.03	29.69	113	75	4220	87	3680	96	87	0	0	0	0	0	0	0	0
1592	24.54	34.33	26.41	35.49	1	59	0	0	1	0	0	0	0	0	0	0	1	0	155.8	59.7	1.61	24.59	103	49	2420	88	2180	108	90	0	0	0	0	0	0	0	0
1593	35.96	36.2	38.07	37.42	2	50	0	0	0	0	0	0	0	0	0	0	1	1	178.8	98.6	2.21	30.84	119	78	4190	86	3870	108	92	0	0	0	0	0	0	0	0
1594	26.05	31.47	27.96	32.54	1	49	0	0	0	0	0	0	0	0	0	0	1	0	155.7	57.9	1.58	23.88	119	75	2490	83	2180	96	88	0	0	0	0	0	0	0	0
1595	31.61	32.46	33.59	33.56	2	63	0	0	0	0	0	0	0	1	0	0	3	0	172.7	72	1.86	24.14	103	66	4420	104	3470	116	78	0	0	0	0	0	0	0	0
1596	25.96	30.33	25.18	28.81	1	61	0	0	0	0	0	0	1	0	0	0	1	0	160.2	44.7	1.41	17.42	124	86	2420	83	1900	89	79	1	0	0	1	0	0	0	0
1597	28.01	34.69	26.95	33.39	1	62	0	0	0	0	0	0	0	0	0	0	1	0	153.4	61.3	1.62	26.05	109	72	2170	85	1220	66	56	0	0	0	0	0	0	0	0
1598	27.38	27.92	26.34	27.76	1	51	0	0	0	0	0	0	0	0	0	0	1	0	154.8	62.3	1.64	26	97	66	3020	103	2550	115	84	0	0	0	0	0	0	0	0
1599	26.07	30.12	28.24	31.93	1	57	0	1	0	0	0	0	0	1	0	0	1	0	155.6	46.5	1.42	19.21	106	66	2640	95	2330	113	88	0	0	0	0	0	0	0	0
1600	27.9	31.88	29.77	32.97	2	54	0	0	0	0	0	0	0	0	0	0	2	0	159.7	70.8	1.77	27.76								0	0	0	0	0	0	0	0
1601	26.77	27.75	25.97	26.36	1	57	0	0	0	0	0	0	0	0	0	0	1	0	157.3	51.4	1.5	20.77	131	75	2890	99	2410	111	83	0	0	0	0	0	0	0	0
1602	20.17	31.39	19.56	29.82	1	56	0	0	0	0	0	0	0	0	0	0	1	0	157.4	49.4	1.47	19.94	109	62	2800	95	2470	113	88	0	0	0	0	0	0	0	0
1603	24.45	23.54	23.72	22.36	1	45	0	0	0	0	0	0	0	0	0	0	1	0	160.6	49.8	1.49	19.31	108	59	2750	83	2310	90	84	0	0	0	0	0	0	0	0
1604	23.1	40.46	23.65	42.22	2	67	1	0	0	0	0	0	0	0	0	0	1	0	167.4	68.7	1.79	24.52	114	64	3610	94	2830	106	78	0	0	0	0	0	0	0	0
1605	25.51	25.59	27.31	26.49	2	31	0	0	0	0	0	0	0	0	0	0	3	0	177.6	88	2.08	27.9	112	71	4550	85	3510	83	77	0	0	0	0	0	0	0	0
1606	30.2	28.73	32.24	29.72	1	58	0	0	0	0	0	0	0	0	0	0	1	0	152.3	56.9	1.55	24.53	128	75	2220	84	1840	94	83	0	0	0	0	0	0	0	0	48	30	70	20.8	22
1607	29.24	30.94	30.22	32.04	2	50	1	0	1	0	0	0	0	0	0	1	1	0	174	81.1	1.98	26.79	128	78	4400	93	3690	106	84	0	0	0	0	0	0	0	0
1608	25.08	31.32	26.58	32.57	1	56	0	0	0	0	0	0	0	0	0	0	1	0	155.8	52.6	1.51	21.67	109	74	3340	118	2790	133	84	0	0	0	0	0	0	0	0
1609	29.44	31.15	31.35	32.21	2	49	0	0	0	0	0	0	0	0	0	0	1	0	172.3	67.6	1.8	22.77	121	74	3800	83	3200	93	84	1	0	0	1	0	0	0	0
1610	24.89	30.63	26.77	31.68	1	43	0	0	0	0	0	0	0	0	0	0	1	0	158.5	58.1	1.6	23.13	110	77	2740	84	2110	84	77	0	0	0	0	0	0	0	0
1611	26.46	33.36	25.46	32.99	1	51	1	0	0	0	0	0	0	1	0	0	1	0	156.1	69.6	1.74	28.56	117	82	2250	76	1800	81	80	0	0	0	0	0	0	0	0
1612	29.46	32.54	31.37	33.65	2	46	0	0	0	0	0	0	0	0	0	0	2	0	174.8	81.1	1.98	26.54	114	77	4140	86	3270	90	79	0	0	0	0	0	0	0	0
1613	25.16	32.52	25.85	33.73	2	59	1	0	0	0	0	0	0	0	0	0	1	0	169.2	65.2	1.75	22.77	117	70	3880	92	3190	106	82	0	0	0	0	0	0	0	0
1614	27.97	25.68	26.91	25.61	1	52	0	0	0	0	0	0	0	0	0	0	1	0	164.4	65.6	1.73	24.27	112	68	3440	102	2770	109	80	0	0	0	0	0	0	0	0	40	22	79	13.9	26
1615	30.73	34.84	32.68	36.02	2	47	0	0	0	0	0	0	0	0	0	0	2	0	170.8	75.6	1.89	25.91	124	88	3770	84	3460	102	92	0	0	0	0	0	0	0	0
1616	21.62	26.98	22.92	28.06	1	43	0	0	0	0	0	0	0	0	0	0	1	0	159.5	54.8	1.56	21.54	112	70	2900	86	2660	102	92	0	0	0	0	0	0	0	0
1617	35.52	34.57	37.62	35.74	2	52	0	0	0	0	0	0	0	0	0	0	2	0	172.4	68.1	1.81	22.91	120	94	3290	73	2860	86	87	0	0	0	0	0	0	0	0
1618	31.71	29.31	30.5	29.1	1	43	0	0	0	0	0	0	0	0	0	0	1	0	164	64.4	1.71	23.94	96	64	3210	89	3060	110	95	0	0	0	0	0	0	0	0
1619	28.39	31.41	30.27	32.48	2	45	0	0	0	0	0	0	0	0	0	0	3	0	171	69.7	1.82	23.84	116	80	4080	90	3590	104	88	0	0	0	0	0	0	0	0
1620	23.69	26.03	22.8	25.08	1	51	0	0	0	0	0	0	0	1	0	0	1	0	162.5	61.7	1.67	23.37	105	64	2670	81	2200	89	82	0	0	0	0	0	0	0	0
1621	24.37	31.03	23.46	29.88	1	49	0	0	0	0	0	0	0	0	0	0	1	0	167	61.3	1.69	21.98	116	72	3000	84	2450	90	82	0	0	0	0	0	0	0	0	46	31	64	15.1	27
1622	25.96	35.13	25.18	33.37	1	58	1	0	0	0	0	0	0	0	0	0	1	0	151.6	49.8	1.45	21.67	139	94	2770	109	2240	120	81	0	0	0	0	0	0	0	0
1623	27.84	32.52	26.79	32.18	1	51	0	0	0	0	0	0	0	0	0	0	1	0	161.9	64.8	1.71	24.72	121	78	3170	100	2770	116	87	0	0	0	0	0	0	0	0	45	28	71	24.3	21
1624	28.58	31.78	30.47	32.86	2	60	0	0	0	0	0	0	0	0	0	0	2	0	168	61.1	1.69	21.65	110	82	3740	93	3020	104	81	0	0	0	0	0	0	0	0
1625	27.87	29.45	28.75	30.44	2	54	1	0	1	0	0	0	0	0	0	0	2	0	167.7	79	1.92	28.09	129	101	4240	101	3650	118	86	0	0	0	0	0	0	0	0
1626	23.4	27.42	22.7	26.05	1	54	0	0	0	0	0	0	0	0	0	0	1	0	153.4	45.9	1.4	19.51	94	56	2770	101	1920	93	69	1	0	0	0	0	0	0	1
1627	30.48	31.74	32.52	32.82	1	68	0	0	0	0	0	0	0	0	0	0	1	0	157.5	55.6	1.56	22.41	116	72	2630	99	2030	108	77	0	0	0	0	0	0	0	0
1628	23.43	27.82	25.16	28.78	2	36	0	0	0	0	0	0	0	0	0	0	2	0	166.2	61.9	1.69	22.41	125	79	4370	97	3480	98	80	0	0	0	0	0	0	0	0
1629	31.24	41.48	33.21	42.85	2	71	0	0	0	0	0	0	0	0	0	0	1	0	169.7	74.7	1.88	25.94	141	95	4100	105	3320	126	81	0	0	0	0	0	0	0	0
1630	35.92	31.03	38.03	32.09	2	64	0	0	0	0	0	0	0	0	0	0	2	0	173.2	76.7	1.92	25.57	133	84	3620	86	3100	105	86	0	0	0	0	0	0	0	0
1631	29.29	34.52	31.2	35.69	2	72	0	0	0	0	0	0	0	0	0	0		0	172.5	71.8	1.85	24.13	146	73	2340	58	2130	79	91	0	0	0	0	0	0	0	0
1632	26.45	28.33	28.27	29.31	2	52	0	0	0	0	0	0	0	0	0	0	3	0	170	69.9	1.82	24.19	110	84	3960	91	3340	103	84	0	0	0	0	0	0	0	0
1633	28.37	29.08	30.07	30.24	1	48	0	0	0	0	0	0	0	0	0	0	1	0	159.7	52.3	1.52	20.51	115	84	2850	88	2300	93	81	0	0	0	0	0	0	0	0
1634	33.44	38.33	32.44	36.41	1	74	0	0	0	0	0	0	0	0	0	0	1	0	149.8	47.8	1.41	21.3	114	74	1920	89	1620	110	85	0	0	0	0	0	0	0	0
1635	26.16	31.47	27.97	32.54	2	53	0	0	0	0	0	0	0	0	0	0	3	0	165.7	69.9	1.79	25.46	130	89	4230	104	3530	117	83	0	0	0	0	0	0	0	0
1636	29.96	29.81	30.99	30.83	2	61	1	0	0	0	0	0	0	0	0	0	2	0	178.4	76.8	1.95	24.13	113	77	3440	75	2570	80	75	0	0	0	0	0	0	0	0
1637	29.38	29.87	31.29	30.9	2	48	0	0	0	0	0	0	0	0	1	0	2	0	166.9	66.1	1.75	23.73	112	79	3930	94	3330	105	85	0	0	0	0	0	0	0	0	48	32	65	21.3
1638	24.79	25.67	26.56	26.57	2	42	0	0	0	0	0	0	0	0	0	1	3	0	176.1	69.6	1.85	22.44	118	73	4830	98	3930	105	81	0	0	0	0	0	0	0	0
1639	27.18	28.05	26.15	27.02	1	49	0	0	0	0	0	0	0	0	0	0	1	0	163.2	61.5	1.67	23.09	108	64	2740	82	2520	99	92	0	0	0	0	0	0	0	0	46	29	70	22.6	27
1641	26.11	30.46	27.92	31.5	2	54	0	0	0	0	0	0	0	0	0	0	2	0	174.1	68.6	1.82	22.63	123	93	4230	92	3670	109	87	0	0	0	0	0	0	0	0
1642	28.42	31.46	29.34	32.59	2	61	1	1	0	0	0	0	0	0	0	0	3	0	174.9	72.2	1.87	23.6	117	76	4460	100	3670	117	82	0	0	0	0	0	0	0	0
1643	34.94	35.76	33.6	35.29	1	60	1	0	0	0	0	0	0	0	0	0	1	0	154.8	62.9	1.64	26.25	122	68	2050	75	1800	90	88	0	0	0	0	0	0	0	0
1644	24.25	26.66	26.01	27.59	2	45	0	0	0	0	0	0	0	0	0	0	1	0	162.7	72.2	1.81	27.27	120	70	4130	100	3780	119	92	0	0	0	0	0	0	0	0
1645	30.33	34.58	32.27	35.75	2	56	0	0	0	0	0	0	0	0	0	0	3	0	160.3	62.5	1.67	24.32	99	64	2520	68	2150	78	85	0	0	0	0	0	0	0	0
1646	30.28	31.5	32.22	32.58	2	46	0	0	0	0	0	0	0	1	0	0	1	0	165.7	57.6	1.63	20.98	130	77	3530	84	3030	93	86	0	0	0	0	0	0	0	0
1647	26.28	27.04	28.1	27.98	2	46	0	0	0	0	0	0	0	0	0	0	2	0	175	73.6	1.89	24.03	121	81	4030	84	3550	98	88	0	0	0	0	0	0	0	0
1648	29.26	31.66	31.17	32.74	2	52	0	0	0	0	0	0	0	0	0	0	2	0	166	75.4	1.86	27.36	118	85	4000	98	3500	115	88	0	0	0	0	0	0	0	0	48	34	59	21	29
1649	33.06	31.74	35.08	32.82	2	62	0	1	0	0	0	0	0	0	0	0	1	0	167	66.1	1.75	23.7	105	64	3460	87	2760	98	80	0	0	0	0	0	0	0	0
1650	29.12	29.55	31.02	30.57	2	48	0	0	0	0	0	0	0	0	0	0	3	0	166.7	74.8	1.86	26.92	135	96	3250	78	2540	80	78	0	0	0	0	0	0	0	0
1651	28.2	31.22	30.08	32.29	2	58	0	0	0	0	0	0	0	0	0	0	2	0	168.3	71.8	1.83	25.35	110	70	3460	85	2820	95	81	0	0	0	0	0	0	0	0
1652	36.34	28.64	38.46	29.63	2	62	0	0	0	0	0	0	0	0	0	0	2	0	167.5	67.3	1.77	23.99	131	79	3560	90	3000	106	84	1	0	1	0	0	0	0	0
1653	23.81	33.38	25.24	34.72	1	53	1	0	1	0	0	0	0	0	0	0	1	0	161.7	53.2	1.55	20.35	131	90	3620	116	3030	129	84	0	0	0	0	0	0	0	0
1654	22.26	25.97	21.59	24.67	1	43	0	0	0	0	0	0	0	0	0	0	1	0	153.2	44.8	1.38	19.09	108	70	2280	76	1890	81	83	1	0	1	1	0	0	0	0
1655	24.32	23	25.78	23.92	1	54	0	0	0	0	0	0	1	0	0	0	3	0	166.9	54.4	1.59	19.53	93	61	3230	97	2630	105	81	0	0	0	0	0	0	0	0
1656	31.71	31.98	30.5	31.66	1	55	0	0	0	0	0	0	0	0	0	0	3	1	159.2	83	1.92	32.75	114	73	3200	104	2610	114	82	0	0	0	0	0	0	0	0
1657	29.25	31.42	30.23	32.55	2	57	1	0	0	0	0	0	0	0	0	0	2	0	168	76.7	1.89	27.18	120	71	3500	85	2950	99	84	0	0	0	0	0	0	0	0
1658	31.22	38.6	32.34	40.23	2	53	1	0	0	0	0	0	0	0	0	0	3	0	169	75.8	1.89	26.54	151	91	3040	70	2280	71	75	0	0	0	0	0	0	0	0
1659	30.32	37.06	31.37	38.58	2	70	1	0	0	0	0	0	0	0	0	0	2	0	168.5	70.7	1.82	24.9								0	0	0	0	0	0	0	0
1660	38.12	40.15	39.72	41.89	2	62	1	1	0	0	0	0	0	0	0	0	2	0	176	66	1.8	21.31	131	97	4150	94	3400	110	82	0	0	0	0	0	0	0	0
1661	27.48	29.64	29.33	30.66	2	44	0	0	0	0	0	0	0	0	0	0	2	0	170.3	63.9	1.74	22.03	122	78	4370	95	3600	103	83	0	0	0	0	0	0	0	0
1662	26.63	27.24	28.46	28.19	2	54	0	0	0	0	0	0	0	1	0	0	2	0	184.4	74.4	1.95	21.88	114	74	4710	93	3960	109	84	0	0	0	0	0	0	0	0
1663	26.86	30.71	28.7	31.76	2	54	0	0	0	0	0	0	0	0	0	0	2	0	175	78	1.95	25.47	115	80	4540	98	3860	115	85	0	0	0	0	0	0	0	0
1664	26.41	28.16	28.33	29.13	1	48	0	0	0	0	0	0	0	0	0	0	1	0	158	59.1	1.61	23.67	96	49	2310	74	1760	74	76	0	0	0	0	0	0	0	0
1665	26.19	31.55	28.11	32.63	1	53	0	0	0	0	0	0	0	0	0	0	1	0	154.7	56.8	1.56	23.73	128	80	2580	89	2260	104	88	0	0	0	0	0	0	0	0
1666	24.11	24.79	25.86	25.66	2	36	0	0	0	0	0	0	0	0	0	0	2	0	171.2	79	1.94	26.95	125	66	4620	97	4040	108	87	0	0	0	0	0	0	0	0
1667	25.78	25.96	25.01	24.66	1	36	0	0	0	0	0	0	0	0	0	0	1	0	168.6	48.8	1.51	17.17	99	67	3550	92	3310	109	93	0	0	0	0	0	0	0	0
1668	29.37	31.16	31.28	32.22	2	44	0	0	0	0	0	0	0	0	0	0	2	0	173.8	78.8	1.95	26.09	110	76	4110	87	3190	89	78	0	0	0	0	0	0	0	0
1669	22.3	26.94	21.63	25.59	1	45	0	0	0	0	0	0	0	0	0	0	1	0	160	50.5	1.5	19.73	92	65	2970	90	2240	88	75	0	0	0	0	0	0	0	0
1670	31.51	33.97	32.65	35.28	2	54	1	0	0	0	0	0	0	0	0	0	2	0	170.9	77.2	1.91	26.43	116	71	3520	81	2950	93	84	0	0	0	0	0	0	0	0	45	27	74	21.9	21
1671	27.26	31.7	29.11	32.78	2	48	0	1	0	0	0	0	0	0	0	0	2	0	174.6	67.1	1.8	22.01	165	96	3140	66	2560	72	81	0	0	0	0	0	0	0	0
1672	24.33	29.91	24.96	30.93	2	52	1	0	0	0	0	0	0	0	0	0	3	0	170.1	74.8	1.88	25.85	125	85	3680	84	3260	101	89	0	0	0	0	0	0	0	0
1673	21.61	24.2	23.39	25.06	1	45	0	0	0	0	0	0	0	0	0	0	2	0	165.7	56.4	1.61	20.54	114	70	3230	91	2390	88	74	0	0	0	0	0	0	0	0
1674	35.85	35.92	37.29	37.36	2	59	1	0	0	0	0	0	0	0	0	0	2	0	174.6	87.1	2.06	28.57	126	78	3410	76	2850	89	83	0	0	0	0	0	0	0	0
1675	32.2	41.24	34.3	42.61	1	62	1	0	0	0	0	0	0	0	0	0	1	0	153.2	55.6	1.54	23.69	139	90	2620	102	2300	124	88	0	0	0	0	0	0	0	0	49	32	67	26.4	24
1676	28.83	29.76	29.78	30.77	2	56	1	0	0	0	0	0	0	0	0	0	3	0	172.2	78.2	1.93	26.37	125	83	3290	74	2590	81	79	0	0	0	0	0	0	0	0
1677	27.32	31.37	29.17	32.44	2	50	0	0	0	0	0	0	0	0	0	0	2	0	169.9	80.2	1.95	27.78	140	77	4380	99	3400	103	78	0	0	0	0	0	0	0	0	46	33	58	35	20
1678	32.54	30.65	31.3	30.38	1	58	0	0	0	0	0	0	0	1	0	0	1	0	158.4	62.8	1.66	25.03								0	0	0	0	0	0	0	0
1679	27.16	25.99	29	26.9	2	45	0	0	0	0	0	0	0	0	0	0	2	0	172.2	80.5	1.96	27.15	120	84	3660	78	3040	86	83	0	0	0	0	0	0	0	0
1680	27.9	28.38	27.06	26.96	1	50	0	0	0	0	0	0	0	0	0	0	1	0	169	50.5	1.54	17.68	116	70	2790	76	2570	93	92	0	0	0	0	0	0	0	0
1681	27.6	30.33	29.46	31.37	2	67	0	0	0	0	0	0	0	0	0	0	1	0	165.6	61.4	1.68	22.39	129	82	2940	79	2330	89	79	0	0	0	0	0	0	0	0
1682	25.76	28.12	24.99	26.71	1	43	0	0	0	0	0	0	0	0	0	0	1	0	158.2	51.7	1.51	20.66								0	0	0	0	0	0	0	0
1683	25.38	32.3	27.27	33.4	1	63	1	0	0	0	0	0	0	0	0	0	1	0	148.5	57.4	1.54	26.03	104	76	2280	99	1830	116	85	0	0	0	0	0	0	0	0
1684	29.06	31.81	31.06	32.89	1	55	0	0	0	0	0	0	0	0	0	0	1	0	157.6	57.1	1.58	22.99	112	80	2570	87	2230	101	87	0	0	0	0	0	0	0	0
1685	26.97	32.8	28.81	33.91	2	48	0	0	0	0	0	0	0	0	0	0	2	0	175.3	74.8	1.91	24.34	123	80	5280	111	4580	129	87	0	0	0	0	0	0	0	0	52	29	78	19.6
1686	28.83	29.54	30.72	30.56	2	51	0	1	0	0	0	0	0	0	0	0	2	0	165.4	72.4	1.82	26.46	114	79	3280	80	2660	86	81	0	0	0	0	0	0	0	0
1687	23.93	32.99	24.54	34.23	2	60	1	0	1	0	0	0	0	0	0	0	3	0	162.1	65.9	1.72	25.08	118	85	3410	91	3120	115	92	0	0	0	0	0	0	0	0
1688	28.58	25.53	30.47	26.43	2	37	0	0	0	0	0	0	0	0	0	0		0	173.8	73.2	1.88	24.23	117	82	5090	104	4030	106	79	0	0	0	0	0	0	0	0
1689	25.98	30.68	27.79	31.73	2	56	0	0	0	0	0	0	0	1	1	0	2	0	167	74.6	1.86	26.75	119	75	3830	93	3520	117	92	0	0	0	0	0	0	0	0
1690	28.85	31.61	30.75	32.69	2	47	0	0	0	0	0	0	0	0	0	0	2	0	173.6	78.3	1.94	25.98	119	73	4540	98	3780	108	83	0	0	0	0	0	0	0	0
1691	26.04	26.16	27.95	27.07	1	49	0	0	0	0	0	0	0	0	0	0	1	0	165.6	56.2	1.61	20.49	96	63	3120	90	2680	102	86	0	0	0	0	0	0	0	0
1692	22.55	30.66	23.06	31.74	2	55	1	0	0	0	0	0	0	0	0	0	2	0	164.6	55.4	1.59	20.45	124	85	4120	103	3490	118	85	0	0	0	0	0	0	0	0
1693	25.37	29	27.16	30	2	54	0	0	0	0	0	0	0	0	0	0	3	0	167.3	72.3	1.83	25.83	98	67	3520	84	2830	92	80	0	0	0	0	0	0	0	0
1694	29.29	33.21	28.18	32.84	1	57	1	0	1	0	0	0	0	0	0	0	1	0	153.5	64	1.65	27.16	126	85	2260	84	1960	99	86	0	0	0	0	0	0	0	0	42	27	69	27.2	29
1695	31.58	28.91	30.38	28.71	1	53	0	0	0	0	0	0	0	1	1	0	1	0	153.3	70.1	1.73	29.83	144	91	2410	87	2240	107	93	0	0	0	0	0	0	0	0
1696	25.53	24.76	24.76	23.52	1	47	0	0	0	0	0	0	0	0	0	0	1	0	161.2	52.1	1.53	20.05	103	63	2690	82	2290	92	85	0	0	0	0	0	0	0	0
1697	25.69	35.87	26.42	37.31	2	67	1	0	0	0	0	0	0	0	0	0	1	0	163.4	70.3	1.79	26.33	148	84	2210	62	1650	66	75	0	0	0	0	0	0	0	0
1698	31.35	38.6	32.47	40.23	2	57	1	1	1	0	0	0	0	0	0	0	2	0	170.7	74.7	1.88	25.64	133	84	3290	77	2890	94	88	0	0	0	0	0	0	0	0
1699	24.01	29.75	25.76	30.77	2	54	0	0	0	0	0	0	0	0	0	0	3	0	168.7	68.8	1.8	24.17	142	88	3720	89	2970	96	80	0	0	0	0	0	0	0	0
1700	26.05	27.09	25.07	26.97	1	51	0	0	0	0	0	0	0	0	0	0	1	0	158.2	68.2	1.73	27.25	115	64	2920	95	2370	102	81	0	0	0	0	0	0	0	0
1701	29.44	31.09	31.35	32.15	2	55	0	1	0	0	0	0	0	0	0	0	2	0	179.6	80.5	2	24.96	123	83	4010	85	3330	97	83	0	0	0	0	0	0	0	0
1702	29.87	39.17	31.8	40.48	2	52	0	1	0	0	0	0	0	0	0	0	3	0	175	83.5	2.01	27.27	133	88	3930	84	3300	96	84	0	0	0	0	0	0	0	0
1703	28.94	33.66	27.84	33.27	1	56	0	0	0	0	0	0	0	0	0	0	1	0	156.8	62.3	1.65	25.34	112	61	2960	105	2510	120	85	0	0	0	0	0	0	0	0
1704	31.53	32.56	33.51	33.67	2	54	0	0	0	0	0	0	0	0	0	0	1	0	173.6	73.9	1.89	24.52	117	78	4160	93	3510	107	84	0	0	0	0	0	0	0	0
1705	25.86	29.93	27.67	30.96	2	56	0	0	0	0	0	0	0	0	0	0	2	0	173.2	68.8	1.82	22.93	110	76	4120	93	3150	97	76	0	0	0	0	0	0	0	0
1706	40.24	33.74	43.54	35.76	1	50	1	0	0	0	0	0	0	0	0	0	1	1	164.7	98.5	2.12	36.31	125	78	3150	92	2710	104	86	0	0	0	0	0	0	0	0
1707	24.36	22.29	26.22	23.09	1	46	0	0	0	0	0	0	0	0	0	1	1	0	160.9	57.6	1.6	22.25	116	62	3330	101	2820	112	85	0	0	0	0	0	0	0	0
1708	26.17	29.28	27.99	30.29	2	50	0	0	0	0	0	0	0	0	0	0	2	0	166.1	61.6	1.69	22.33	118	82	4030	98	3630	116	90	0	0	0	0	0	0	0	0
1709	28.78	27.3	27.69	27.17	1	54	0	0	0	0	0	0	0	0	0	0	1	0	165.5	65	1.73	23.73	116	71	3410	103	2870	115	84	0	0	0	0	0	0	0	0	55	36	67	21.4	24
1710	32.45	29.57	31.48	28.09	1	61	0	0	0	0	0	0	0	0	0	0	1	0	154.7	52.1	1.5	21.77	108	62	2200	82	1860	94	84	0	0	0	0	0	0	0	0
1711	30.47	29.65	32.51	30.67	1	55	0	0	0	0	0	0	0	0	0	0	1	0	157.9	60.1	1.62	24.11	117	66	2520	85	2040	92	81	0	0	0	0	0	0	0	0
1712	30.21	31.27	32.25	32.34	1	58	1	0	0	0	0	0	0	0	0	0	2	0	156.3	59.4	1.61	24.31	126	73	2730	82	2100	84	77	0	0	0	0	0	0	0	0
1713	29.32	31	31.23	32.06	2	54	0	0	0	0	0	0	0	0	0	0	3	0	155.4	71.4	1.76	29.57	82	48	3770	110	2750	105	73	0	0	0	0	0	0	0	0
1714	27.54	29.01	28.4	29.97	2	50	1	0	0	0	0	0	0	0	0	0	2	0	169.8	56.7	1.64	19.67	109	76	3460	78	3130	95	90	0	0	0	0	0	0	0	0
1715	30.13	29.7	28.98	29.47	1	51	0	0	0	0	0	0	0	0	0	0	1	0	155.4	63.6	1.66	26.34	110	72	2680	91	2300	104	86	0	0	0	0	0	0	0	0
1716	28.59	40.19	30.48	41.53	2	54	0	1	0	0	0	0	0	0	0	0	2	0	179.3	67.2	1.83	20.9	147	88	4190	88	3150	91	75	0	0	0	0	0	0	0	0
1717	30.04	26.89	31.97	27.83	2	61	0	0	0	0	0	0	0	0	0	0	2	0	168.2	71.6	1.83	25.31	115	74	2940	73	2270	79	77	0	0	0	0	0	0	0	0
1718	31.76	27.18	30.55	27.05	1	47	0	0	0	0	0	0	0	0	0	0	1	0	161.9	66.9	1.73	25.52	105	63	3020	89	2660	103	88	0	0	0	0	0	0	0	0	46	31	64	20.6	23
1719	32.9	33.02	34.13	34.26	2	50	1	0	0	0	0	0	0	0	0	0	1	0	166.7	66.8	1.76	24.04	126	95	3260	76	2910	91	89	0	0	0	0	0	0	0	0	44	30	63	18.2
1720	23.14	33.35	24.86	34.48	2	52	0	0	0	0	0	0	0	0	0	0	2	0	166.6	72.5	1.83	26.12	131	93	4440	105	3030	96	68	0	0	0	0	0	0	0	0
1721	26.25	29.48	25.26	28.39	1	46	0	0	0	0	0	0	0	0	0	0	1	0	158.1	60.3	1.63	24.12	120	77	2600	82	2470	101	95	1	0	0	1	0	0	0	0
1722	23.58	25	25.42	25.88	1	47	0	0	0	0	0	0	0	0	0	0	1	0	163.8	55.5	1.59	20.69	117	79	3500	104	3290	127	94	0	0	0	0	0	0	0	0
1723	28.86	30.74	29.81	31.82	2	52	1	0	0	0	0	0	0	0	0	0	3	1	176.7	106.8	2.29	34.21	144	88	3560	76	3030	89	85	0	0	0	0	0	0	0	0
1724	27.25	39.97	28.09	41.7	2	51	1	0	0	0	0	0	0	0	0	0	2	0	184	85.4	2.09	25.22	135	91	4540	88	3630	97	80	0	0	0	0	0	0	0	0
1725	25.5	26.68	24.74	25.35	1	56	0	0	0	0	0	0	0	0	0	1	1	0	154.1	50.9	1.48	21.43	122	67	2550	90	2170	104	85	0	0	0	0	0	0	0	0
1726	30.83	34.1	28.98	32.74	2	63	0	0	1	0	1	0	0	0	0	0	2	0	174.3	77.9	1.94	25.64	122	74	3120	71	2630	86	84	0	0	0	0	0	0	0	0
1727	27.66	31.9	29.52	32.99	2	51	0	0	0	0	0	0	0	0	0	0	2	0	168.2	68.9	1.79	24.35	135	94	3740	88	3240	102	87	1	0	0	0	0	1	0	0
1728	25.73	22.19	27.53	22.99	2	39	0	0	0	0	0	0	0	0	0	0	3	0	176.1	75.8	1.93	24.44	118	78	4500	90	3620	94	80	0	0	0	0	0	0	0	0
1729	25.72	31.89	27.62	32.98	1	54	0	0	0	0	0	0	0	0	0	0	1	0	160.3	57.3	1.6	22.3	111	73	2630	85	2120	91	81	0	0	0	0	0	0	0	0
1730	30.78	32.36	32.73	33.46	2	41	0	0	0	0	0	0	0	0	0	0	3	1	170.6	92.1	2.09	31.64	147	102	3900	84	3450	96	88	0	0	0	0	0	0	0	0
1731	35.29	38.41	33.94	37.83	1	63	0	0	0	0	0	0	0	0	0	0	1	0	161.1	63.8	1.69	24.58	109	71	2500	87	1950	93	78	0	0	0	0	0	0	0	0
1732	29.46	33.78	28.34	33.39	1	55	1	0	0	0	0	0	0	0	0	0	1	0	160.3	65.7	1.71	25.57	136	84	2730	89	2300	100	84	0	0	0	0	0	0	0	0
1733	25.31	30.33	26.01	31.38	2	59	1	0	0	0	0	0	0	0	0	0	2	0	169.9	62.4	1.72	21.62	123	89	3370	80	3000	100	89	0	0	0	0	0	0	0	0	44	29	66	14.2	21
1734	27.88	34.94	29.75	36.12	2	56	0	0	0	0	0	0	0	0	0	0	2	0	178.7	78	1.97	24.43	122	79	3790	80	3300	97	87	1	0	1	1	0	0	0	0
1735	26.5	31.39	28.33	32.46	2	43	0	0	0	0	0	0	0	0	0	0	2	1	178.1	95.2	2.17	30.01	130	90	3440	68	2870	76	84	0	0	0	0	0	0	0	0
1736	30.79	29.07	32.74	30.07	2	47	0	0	0	0	0	0	0	0	0	0	1	0	181.9	86.5	2.09	26.14	113	77	4130	79	3440	89	83	0	0	0	0	0	0	0	0
1737	29.46	31.01	30.45	32.11	2	64	1	1	0	0	0	0	0	0	0	0	3	0	172.2	70.6	1.84	23.81	128	80	2790	66	1590	54	57	1	1	1	0	0	0	0	0
1738	28.92	30.47	30.66	31.69	1	64	1	0	0	0	0	0	0	0	0	0	1	0	155.4	53.8	1.52	22.28	100	60	2400	92	2220	117	92	0	0	0	0	0	0	0	0
1739	33.85	28.89	35.88	30.05	1	56	0	0	0	0	0	0	0	0	0	0	1	0	164.1	54.8	1.58	20.35	118	77	2450	75	2210	90	90	0	0	0	0	0	0	0	0
1740	33.32	32.15	35.35	33.24	2	51	0	0	0	0	0	0	0	0	0	0	3	0	167.6	61.3	1.69	21.82	105	64	3000	71	2780	87	93	0	0	0	0	0	0	0	0
1741	29.17	31.85	31.08	32.94	2	52	0	0	0	0	0	0	1	0	0	0	2	0	178.5	88	2.09	27.62	125	87	4300	89	3680	105	85	0	0	0	0	0	0	0	0	51	32	70	24.1	24
1742	35.2	34.85	36.59	36.22	2	69	1	1	0	0	0	0	0	0	0	0	1	0	168.8	61.8	1.7	21.69	130	75	3150	83	2090	80	66	0	0	0	0	0	0	0	0
1743	25.02	23.33	26.52	24.26	1	30	0	0	0	0	0	0	0	0	0	0	1	0	166.3	52.4	1.56	18.95	99	63	3460	89	3020	97	87	0	0	0	0	0	0	0	0	42	26	71	11.1	22
1744	26.28	27	25.49	25.65	1	65	0	0	1	0	0	0	0	0	0	0	1	0	159	51.5	1.51	20.37	105	59	2690	95	2340	114	87	0	0	0	0	0	0	0	0	52	37	59	25.2	20
1745	26.52	23.36	28.35	24.19	2	46	0	0	0	0	0	0	0	0	0	0	1	0	178.8	77.7	1.96	24.3	121	78	4520	91	4040	109	89	0	0	0	0	0	0	0	0
1746	29.52	28.94	30.52	29.9	2	48	1	1	0	0	0	0	0	0	0	0	1	0	177.7	86.2	2.06	27.3	106	73	3910	80	3420	94	87	0	0	0	0	0	0	0	0
1747	29.34	29.64	28.46	28.16	1	56	0	0	0	0	0	0	0	0	0	1	1	0	156	49.7	1.47	20.42	112	70	2450	87	2090	100	85	0	0	0	0	0	0	0	0
1748	26.76	41.62	28.59	43	2	57	0	0	0	0	0	0	0	0	0	0	2	0	168	58.2	1.65	20.62	120	89	3640	89	2980	100	82	0	0	0	0	0	0	0	0
1749	29.71	35.09	31.63	36.27	2	47	0	1	0	0	0	0	0	0	0	0	1	0	172.2	75.8	1.9	25.56	125	90	3270	70	2830	81	86	0	0	0	0	0	0	0	0
1750	23.38	27.44	25.11	28.39	2	69	0	0	0	0	0	0	0	0	0	0	2	0	166.9	67.9	1.77	24.38	117	62	3530	97	3040	121	86	0	0	0	0	0	0	0	0
1751	30.11	24.63	32.04	25.5	2	42	0	1	0	0	0	0	0	0	0	0	3	0	172.7	69.5	1.83	23.3	108	77	4110	86	3500	96	85	0	0	0	0	0	0	0	0
1752	25.44	31.89	27.33	32.98	1	65	0	0	0	0	0	0	0	0	0	0	2	0	158.4	56.4	1.58	22.48	124	79	2590	95	2220	113	86	0	0	0	0	0	0	0	0
1753	25.12	36.69	26.9	37.92	2	53	0	0	0	0	0	0	0	0	0	0	2	0	172.9	72.7	1.87	24.32	128	82	3630	81	3000	91	83	0	0	0	0	0	0	0	0
1754	31.76	33.29	33.74	34.42	2	44	0	0	0	0	0	0	0	0	0	0	3	0	172.3	80.6	1.96	27.15	122	84	4750	101	3880	108	82	0	0	0	0	0	0	0	0
1755	25.33	29.19	24.38	28.11	1	72	0	0	0	0	0	0	0	0	0	0	1	0	152	60.4	1.6	26.14	113	71	2240	97	1920	119	86	0	0	0	0	0	0	0	0
1756	26.03	29.94	25.25	28.44	1	43	0	0	0	0	0	0	0	0	0	0	1	0	155.2	50.4	1.47	20.92	97	61	2630	84	2350	97	89	0	0	0	0	0	0	0	0
1757	26.35	24.79	27.93	25.78	1	52	0	0	0	0	0	0	0	0	0	0	1	0	157.9	53.4	1.53	21.42	114	71	2870	95	2500	109	87	0	0	0	0	0	0	0	0
1758	26.24	24.63	28.06	25.5	2	51	0	0	0	0	0	0	0	0	0	0	2	0	170.4	67.5	1.79	23.25	119	88	4100	93	3350	102	82	0	0	0	0	0	0	0	0
1759	25.11	26.47	25.8	27.25	2	44	1	0	1	0	0	0	0	0	0	0	2	0	174.6	70.5	1.85	23.13	121	77	3880	80	3420	93	88	0	0	0	0	0	0	0	0
1760	25.13	35.88	25.82	37.32	2	65	1	0	0	0	0	0	0	0	0	0	2	0	169.7	62.6	1.72	21.74	122	86	3480	86	2720	96	78	0	0	0	0	0	0	0	0
1761	28.91	29.47	30.91	30.48	1	63	1	0	0	0	0	0	0	1	0	0	1	0	156.5	56.5	1.57	23.07	123	73	2710	102	2260	118	84	0	0	0	0	0	0	0	0
1762	23.85	34.14	25.6	35.29	2	66	0	1	0	0	0	0	0	0	0	0	1	0	175.3	64.3	1.77	20.92	100	68	3510	81	2750	92	78	0	0	0	0	0	0	0	0
1763	26.61	37.18	27.4	38.71	2	57	1	0	0	0	0	0	0	0	0	0	2	0	175.5	69.8	1.84	22.66	169	88	2940	65	2290	70	78	1	0	1	0	0	0	0	0
1764	35.39	36.39	37.51	37.85	1	63	0	0	0	0	0	0	0	0	0	0	2	0	152.3	54.8	1.52	23.63	118	76	2320	91	1990	109	86	0	0	0	0	0	0	0	0
1765	25.23	27.99	24.47	26.59	1	45	0	0	0	0	0	0	0	0	0	0	1	0	156.1	50.8	1.48	20.85	131	86	2680	87	2290	97	86	0	0	0	0	0	0	0	0
1766	33.34	32.95	34.6	34.19	2	55	1	0	0	0	0	0	0	0	0	0	2	0	167.7	82.3	1.96	29.26	126	88	3210	77	2750	90	86	0	0	0	0	0	0	0	0	52	35	64	31.8	13
1767	26.05	28.19	27.96	29.17	1	45	0	0	0	0	0	0	0	1	1	0	1	0	160.6	56.7	1.59	21.98	98	68	2710	82	2310	91	85	0	0	0	0	0	0	0	0
1768	32.91	31.04	34.14	32.14	2	45	1	0	0	0	0	0	0	0	0	0	2	0	175	80	1.97	26.12	121	81	4780	99	4250	117	89	0	0	0	0	0	0	0	0
1769	28.67	31.93	29.61	33.1	2	55	1	1	0	0	0	0	0	0	0	0	2	0	177.8	82.5	2.02	26.1	121	78	4530	96	3840	112	85	0	0	0	0	0	0	0	0
1770	31.22	26.42	30.03	25.45	1	38	0	0	0	0	0	0	0	0	0	0	2	0	160.9	60.8	1.65	23.49	107	69	2710	78	2270	83	84	0	0	0	0	0	0	0	0
1771	31.87	33.14	33.03	34.39	2	48	1	0	1	0	0	0	0	0	0	0	2	0	170.5	76.6	1.9	26.35	107	81	3980	89	3400	101	85	0	0	0	0	0	0	0	0
1772	26.85	25.05	28.46	26.05	1	52	0	0	0	0	0	0	0	0	0	0	1	0	160.6	53.9	1.55	20.9	112	67	3320	106	2990	126	90	0	0	0	0	0	0	0	0
1773	18.72	32.32	20.31	33.42	2	54	0	0	0	0	0	0	0	0	0	0	3	0	169	60.3	1.68	21.11	102	67	3250	75	2730	86	84	0	0	0	0	0	0	0	0
1774	27.8	33.13	28.68	34.38	2	64	1	0	0	0	0	0	0	0	0	0	3	0	168	62.7	1.71	22.22	132	78	3990	102	3040	110	76	0	0	0	0	0	0	0	0	52	34	67	36.8	30
1775	29.85	31.38	31.78	32.45	2	52	0	0	0	0	0	0	0	0	0	0	2	0	170.9	75.3	1.89	25.78	121	85	3690	84	3170	98	86	0	0	0	0	0	0	0	0
1776	29.41	25.19	31.32	26.08	2	51	0	0	0	0	0	0	0	0	0	0	1	0	178.6	75.6	1.94	23.7	102	61	4290	89	3680	104	86	0	0	0	0	0	0	0	0
1777	30.06	33.4	31.99	34.53	2	52	0	0	0	0	0	0	0	0	0	0	3	0	172.6	79.7	1.95	26.75	107	79	3660	81	3170	95	86	0	0	0	0	0	0	0	0
1778	27.27	29.17	28.91	30.34	1	51	0	0	0	0	0	0	0	0	0	0	2	0	161.8	52.3	1.53	19.98	87	54	2920	92	2530	105	86	1	0	0	0	1	0	0	0
1779	24.33	32.36	26.09	33.46	2	63	0	0	0	0	0	0	0	0	0	0	2	0	159.4	52.4	1.52	20.62	129	82	3000	85	2350	93	78	0	0	0	0	0	0	0	0
1780	25.96	26.51	25.18	25.18	1	51	0	0	0	0	0	0	0	0	0	0	1	0	154.1	46.5	1.41	19.58	112	57	2670	91	2260	102	85	0	0	0	0	0	0	0	0
1781	22.25	24.34	24.05	25.2	1	47	0	0	0	0	0	0	0	1	0	0	1	0	156.8	59.9	1.62	24.36	108	70	2470	81	2200	95	89	0	0	0	0	0	0	0	0
1782	29.67	30.47	31.59	31.51	2	52	0	0	0	0	0	0	0	0	0	0	2	0	174.8	77.3	1.94	25.3	114	87	3690	79	2480	72	67	0	0	0	0	0	0	0	0
1783	28.94	29.26	30.84	30.27	2	38	0	0	0	0	0	0	0	0	0	0	3	0	178.6	74.6	1.92	23.39	119	83	5170	100	4550	115	88	0	0	0	0	0	0	0	0
1784	29.87	35.47	31.8	36.66	2	64	0	0	0	0	0	0	0	0	0	0	3	0	163.5	63.4	1.7	23.72	131	80	3160	87	2870	111	91	0	0	0	0	0	0	0	0
1785	28.05	33.12	30.37	35.11	1	56	1	0	0	0	0	0	0	0	0	1	1	1	156.4	86	1.93	35.16	146	81	1870	55	1570	61	84	0	0	0	0	0	0	0	0
1786	36.62	40.92	38.75	42.28	2	74	0	0	0	0	0	0	0	0	0	0	1	0	172.2	64.4	1.76	21.72	120	78	4400	111	3250	124	74	0	0	0	0	0	0	0	0
1787	28.33	31.03	30.21	32.09	2	43	0	0	0	0	0	0	0	0	0	0	3	0	184.2	81.7	2.04	24.08	122	92	4100	77	3770	94	92	0	0	0	0	0	0	0	0
1788	28.18	31.48	29.08	32.61	2	69	1	0	0	0	0	0	0	0	0	0	2	0	167.6	65.9	1.75	23.46	134	76	3500	92	2810	108	80	0	0	0	0	0	0	0	0
1789	30.04	29.34	28.9	29.13	1	63	1	0	0	0	0	0	0	0	0	0	1	0	163.5	63.9	1.7	23.9	115	74	3110	104	2630	120	85	0	0	0	0	0	0	0	0	51	32	70	27	19
1790	31	28.43	32.96	29.41	2	45	0	0	0	0	0	0	0	0	0	0	2	0	172.6	58.5	1.67	19.64	109	77	3760	80	3230	91	86	0	0	0	0	0	0	0	0
1791	26.16	35.07	27.73	36.47	1	59	1	0	0	0	0	0	0	0	0	0	1	0	156.4	53.5	1.52	21.87	128	79	2650	96	2330	115	88	0	0	0	0	0	0	0	0
1792	25.53	41.54	26.25	43.38	2	67	1	0	0	0	0	0	0	0	0	0	2	0	177.9	94	2.16	29.7	130	70	3650	82	2740	90	75	0	0	0	0	0	0	0	0	54	34	70	32.8	25
1793	30.62	32.72	29.46	32.37	1	74	0	0	1	0	0	0	0	0	0	0	2	0	161.9	62.1	1.67	23.69	124	77	2680	102	2130	117	80	0	0	0	0	0	0	0	0
1794	28.07	31.23	27.01	30.07	1	49	0	0	0	0	0	0	0	0	0	0	1	0	161.9	61.1	1.66	23.31	96	64	2960	92	2520	103	85	0	0	0	0	0	0	0	0	44	30	63	20	28
1795	29.85	29.71	31.78	30.73	2	55	0	0	0	0	0	0	0	0	0	0	1	0	163.3	65.7	1.73	24.64	107	70	4130	107	3520	123	85	0	0	0	0	0	0	0	0
1796	25.65	28.18	27.45	29.16	2	58	0	0	0	0	0	0	0	0	0	0	1	0	170.7	78.8	1.93	27.04	115	73	3530	84	3110	102	88	0	0	0	0	0	0	0	0
1797	22.33	29.61	24.13	30.63	1	51	0	0	0	0	0	0	0	0	0	0	2	0	156.8	58.6	1.6	23.83	103	73	2700	92	2170	98	80	0	0	0	0	0	0	0	0
1798	35.45	34.39	36.86	35.73	2	53	1	1	0	0	0	0	0	0	0	1	2	1	172.1	92.8	2.11	31.33	112	81	3580	80	3060	93	85	0	0	0	0	0	0	0	0
1799	27.22	30.27	28.85	31.48	1	58	0	0	0	0	0	0	0	0	0	0	1	0	155.9	53.2	1.52	21.89	112	68	2590	93	2150	105	83	0	0	0	0	0	0	0	0
1800	28.07	30.86	28.96	31.95	2	52	1	0	0	0	0	0	0	0	0	1	1	0	172.6	80.5	1.96	27.02	158	110	4220	93	3560	107	84	0	0	0	0	0	0	0	0
1801	31.32	32.09	30.38	30.49	1	52	0	0	0	0	0	0	0	0	0	0	1	0	156.9	52.2	1.51	21.2	111	70	2530	87	1910	87	75	0	0	0	0	0	0	0	0
1802	28.5	36.04	29.43	37.49	2	58	1	0	0	0	0	0	0	0	0	0	1	0	173.9	81.6	1.99	26.98			3610	83	2980	95	83	0	0	0	0	0	0	0	0
1803	22.79	21.38	22.11	20.31	1	53	0	0	0	0	0	0	0	0	0	0	1	0	149.3	47.4	1.4	21.26	102	65	2400	90	2100	105	87	0	0	0	0	0	0	0	0
1804	27.29	34.76	29.14	35.93	2	67	0	1	0	0	0	0	0	0	0	0	3	0	175.5	76.6	1.93	24.87	112	78	2610	61	2000	68	77	0	0	0	0	0	0	0	0
1805	22.5	31.26	24.21	32.33	2	57	0	0	0	0	0	0	0	0	0	0	3	0	157.8	63.3	1.67	25.42	104	64	3140	89	2710	103	86	0	0	0	0	0	0	0	0
1806	24.4	33.12	26.16	34.24	2	51	0	0	0	0	0	0	0	0	0	0	2	0	176.6	73.6	1.9	23.6	105	76	4520	96	3820	111	85	0	0	0	0	0	0	0	0
1807	24.86	30.58	27.63	32.5	1	51	0	0	0	0	0	0	0	0	0	0	1	0	162.6	54.9	1.57	20.76	102	72	2680	82	2330	94	87	0	0	0	0	0	0	0	0
1808	26.73	29.41	25.93	27.94	1	54	0	0	0	0	0	0	0	0	0	0	1	0	161.8	52.2	1.53	19.94	130	79	2880	93	2310	99	80	0	0	0	0	0	0	0	0	47	32	63	26.1	19
1809	25.07	30.78	24.13	30.51	1	56	0	0	0	0	0	0	0	0	1	0	1	0	158.1	70.7	1.76	28.28	108	58	2920	99	2550	117	88	0	0	0	0	0	0	0	0
1810	30.06	30.09	28.92	29.85	1	54	1	0	0	0	0	0	0	0	0	0	1	0	156.3	66.4	1.7	27.18	102	72	2250	78	1900	89	85	0	0	0	0	0	0	0	0
1811	27.3	33.11	28.94	34.43	1	73	0	0	0	0	0	0	0	0	0	0	1	0	146.9	53.4	1.48	24.75	121	73	2080	107	1840	140	89	0	0	0	0	0	0	0	0
1812	26.27	28.33	28.09	29.31	2	47	0	0	0	0	0	0	0	0	0	0	2	0	169.2	67.1	1.78	23.44	120	92	4140	92	3690	108	89	0	0	0	0	0	0	0	0
1813	24.89	29.81	26.67	30.83	2	53	0	1	0	0	0	0	0	0	0	0	3	0	167.3	63.4	1.72	22.65	103	75	3870	92	2790	89	72	0	0	0	0	0	0	0	0
1814	23.03	29.77	22.17	29.54	1	37	0	0	0	0	0	0	0	0	0	0	1	0	159.8	72.4	1.79	28.35	116	79	2900	83	2470	90	85	0	0	0	0	0	0	0	0
1815	25.77	33.83	24.8	33.44	1	51	0	0	0	0	0	0	0	0	0	0	1	0	158.7	62.6	1.66	24.86	128	81	2650	87	2130	92	80	0	0	0	0	0	0	0	0
1816	28.33	24.01	30.21	24.86	2	42	0	0	0	0	0	0	0	0	0	0	2	0	165.4	71.6	1.81	26.17	120	86	4400	102	3890	115	89	0	0	0	0	0	0	0	0
1817	23.22	27.43	24.61	28.53	1	46	1	0	0	0	0	0	0	0	0	0	1	0	155	54.8	1.54	22.81	113	75	2610	85	2350	100	90	0	0	0	0	0	0	0	0
1818	25.93	37.5	27.74	38.76	2	60	0	0	0	0	0	0	0	0	0	0	2	0	168.9	62.1	1.71	21.77	140	102	3100	74	2670	90	86	0	0	0	0	0	0	0	0
1819	26.22	29.5	28.04	30.52	2	55	0	0	0	0	0	0	0	0	0	0	2	0	158.9	53.9	1.54	21.35	119	67	3550	96	3390	122	96	0	0	0	0	0	0	0	0
1820	24.59	28.07	26.36	29.04	2	49	0	0	0	0	0	0	0	0	0	0	3	0	175.1	68.8	1.83	22.44	94	67	3900	82	3130	89	80	0	0	0	0	0	0	0	0
1821	25.93	29.91	27.49	31.11	1	58	0	0	0	0	0	0	0	0	0	0	1	0	156.7	54.7	1.54	22.28	149	78	2420	84	1890	89	78	0	0	0	0	0	0	0	0
1822	33.42	29.01	35.45	30.01	2	43	0	0	0	0	0	0	0	0	0	0	1	0	171.2	80.5	1.96	27.47	106	77	3760	82	3190	90	85	0	0	0	0	0	0	0	0
1823	25.78	30.47	26.51	31.53	2	55	1	0	0	0	0	0	0	0	0	0		0	172.8	68.3	1.81	22.87	129	88	3680	83	3180	98	86	0	0	0	0	0	0	0	0
1824	35.52	41.85	36.94	43.71	2	57	1	1	0	0	1	0	0	0	0	0	1	0	167.6	71.8	1.83	25.56	95	59	2980	73	2200	74	74	1	1	0	0	0	0	0	0
1825	27.32	22.52	29.17	23.33	2	54	0	0	0	0	0	0	0	0	0	1		0	170.7	70.2	1.82	24.09	122	94	3690	85	2950	93	80	0	0	0	0	0	0	0	0
1826	25.27	39.97	27.06	41.3	2	58	0	0	0	0	0	0	0	0	0	0		0	169.7	60.8	1.69	21.11	149	95	3470	82	3060	101	88	0	0	0	0	0	0	0	0
1827	28.31	33.56	27.24	33.18	1	55	1	0	0	0	0	0	0	0	0	0	1	0	153.9	68.2	1.71	28.79	130	70	2640	97	2360	116	89	0	0	0	0	0	0	0	0
1828	26.46	24.48	28.38	25.34	1	49	0	0	0	0	0	0	0	0	0	0	1	0	157.8	58.3	1.6	23.41	105	56	3100	100	2570	109	83	0	0	0	0	0	0	0	0
1829	29.67	33.37	30.68	34.64	2	53	1	0	0	0	0	0	0	0	0	0	1	0	178.2	75.9	1.94	23.9	119	82	4130	86	3520	101	85	0	0	0	0	0	0	0	0
1830	27	35.57	28.84	36.77	2	60	0	0	0	0	0	0	0	0	0	0	2	0	169.7	74.8	1.88	25.97								0	0	0	0	0	0	0	0
1831	26.81	23.87	25.8	23.88	1	46	0	0	0	0	0	0	0	0	0	0	1	0	162.8	62.2	1.68	23.47	105	73	3370	99	2900	111	86	0	0	0	0	0	0	0	0
1832	26.24	27.83	25.25	27.68	1	43	0	0	0	0	0	0	0	0	0	0	1	0	157.4	70.4	1.75	28.42	107	71	2710	83	2070	82	76	0	0	0	0	0	0	0	0
1833	33.29	29.28	35.29	30.45	1	53	0	0	0	0	0	0	0	0	0	0	3	0	153.7	53.1	1.51	22.48	130	57	2780	100	2400	115	86	0	0	0	0	0	0	0	0
1834	33.95	34.34	36	35.5	2	48	0	0	0	0	0	0	0	0	0	0	3	1	186.7	110.3	2.39	31.64	122	80	4210	78	3650	93	87	0	0	0	0	0	0	0	0
1835	25.46	29.24	27.25	30.25	2	52	0	0	0	0	0	0	0	0	0	0	3	0	170.5	76.2	1.9	26.21	125	89	3480	80	3230	100	93	0	0	0	0	0	0	0	0
1836	25.43	25.68	27.54	27.22	1	54	0	1	0	0	0	0	0	0	0	0	1	0	152.5	52.6	1.49	22.62	123	63	2200	80	2000	97	91	0	0	0	0	0	0	0	0
1837	28.96	36.06	30.86	37.27	2	54	0	0	0	0	0	0	0	0	0	1	2	0	175.7	92.2	2.12	29.87	140	89	3920	85	3690	110	94	0	0	0	0	0	0	0	0
1838	24.55	28.49	23.81	27.07	1	58	1	0	0	0	0	0	0	0	0	0	1	0	153.3	51.6	1.48	21.96	137	78	2440	92	2050	105	84	0	0	0	0	0	0	0	0
1839	30.55	31.12	32.5	32.18	2	54	0	0	0	0	0	0	0	0	0	0	2	0	176.3	73.3	1.89	23.58	113	78	4170	90	3330	99	80	0	0	0	0	0	0	0	0	46	31	64	13.8	18
1840	32.38	32.8	34.38	33.91	2	57	0	0	0	0	0	0	0	0	0	0	2	0	163.1	73.7	1.83	27.71	144	80	3010	82	2680	99	89	0	0	0	0	0	0	0	0
1841	29.68	32.09	30.69	33.27	2	48	1	0	0	0	0	0	0	0	0	0	3	0	172	85	2.02	28.73	105	71	4340	94	3830	111	88	0	0	0	0	0	0	0	0
1842	26.11	30.59	26.87	31.66	2	47	1	0	0	0	0	0	0	0	0	0	2	0	181.9	82	2.04	24.78	128	84	4270	84	3760	100	88	0	0	0	0	0	0	0	0
1843	30.76	28.89	31.84	29.84	2	36	1	0	0	0	0	0	0	0	0	0	1	1	183.6	102.9	2.29	30.53	131	80	4950	90	3970	94	80	0	0	0	0	0	0	0	0
1844	24.65	24.7	26.42	25.57	2	48	0	1	0	0	0	0	0	0	0	1	2	0	165.6	73.8	1.84	26.91	112	77	4450	106	3730	117	84	0	0	0	0	0	0	0	0
1845	31.14	37.3	33.1	38.55	2	52	0	0	0	0	0	0	0	0	0	0	2	0	172.7	69.1	1.82	23.17	107	67	3860	85	3040	91	79	0	0	0	0	0	0	0	0
1846	24.94	27.92	25.62	28.8	2	50	1	0	0	0	0	0	0	0	0	0	2	0	180	81.3	2.02	25.09	143	92	3690	73	2960	81	80	0	0	0	0	0	0	0	0
1847	24.54	33.48	26.41	34.61	1	49	1	0	0	0	0	1	0	0	0	0	2	0	161	57.1	1.6	22.03	144	92	2880	90	2500	102	87	0	0	0	0	0	0	0	0
1848	26.01	25.61	27.82	26.51	2	36	0	0	0	0	0	0	0	0	0	0	3	0	164.5	67.6	1.76	24.98	114	67	3610	81	3100	87	86	0	0	0	0	0	0	0	0
1849	27.26	22.44	28.9	23.34	1	41	0	0	0	0	0	0	0	0	0	0	3	0	167.5	54.2	1.59	19.32	111	75	2920	78	2490	85	85	1	0	0	0	0	0	0	1
1850	29.08	40.32	30.05	42.07	2	50	1	0	0	0	0	0	0	0	0	0	2	0	180.2	81.1	2.01	24.98	152	105	4620	92	3830	104	83	0	0	0	0	0	0	0	0
1851	29.5	32.37	31.42	33.47	2	46	0	0	0	0	0	0	0	0	0	0	2	0	183.2	80.2	2.02	23.9	112	80	4930	94	3920	101	79	0	0	0	0	0	0	0	0	51	35	62	15	25
1852	30.58	33.34	28.75	32.01	2	61	0	0	1	0	0	0	0	0	0	0	1	0	174	73	1.88	24.11	135	82	3710	83	3130	100	84	1	0	0	1	0	0	0	0
1853	26.44	30.24	28.26	31.28	2	55	0	0	0	0	0	0	0	0	0	0	3	0	161.8	67.1	1.74	25.63	124	75	3520	95	2610	94	74	0	0	0	0	0	0	0	0
1854	30.14	34.89	31.18	36.26	2	63	1	0	0	0	1	0	0	0	0	0	2	0	168	67.6	1.78	23.95	113	71	3370	85	2540	91	75	0	0	0	0	0	0	0	0
1855	25.68	29.95	27.48	30.98	2	53	0	0	0	0	0	0	0	0	0	1	2	0	173.3	65.3	1.77	21.74	128	85	4420	98	3920	119	89	0	0	0	0	0	0	0	0
1856	27.21	28.37	26.39	26.95	1	43	0	0	0	0	0	0	0	0	0	0	1	0	158.9	48.7	1.47	19.29	118	83	2950	91	2660	106	90	0	0	0	0	0	0	0	0
1857	27.86	31.84	29.73	32.93	2	49	0	0	0	0	0	0	0	0	0	0	3	0	173.8	72.4	1.87	23.97	110	83	4290	93	3520	103	82	0	0	0	0	0	0	0	0
1858	34.28	37.27	36.34	38.52	2	48	0	0	0	0	0	0	0	0	0	0	3	0	171.4	80.9	1.96	27.54	134	92	4260	95	3650	108	86	0	0	0	0	0	0	0	0
1859	30.67	34.04	32.62	35.19	2	42	0	0	0	0	0	0	0	0	0	0	2	0	161.9	78.6	1.88	29.99	131	93	3770	93	3180	100	84	0	0	0	0	0	0	0	0
1860	26.27	28.5	27.85	29.64	1	48	0	0	0	0	0	0	0	0	0	0	1	0	147.9	52.5	1.47	24	100	60	2060	77	1980	98	96	0	0	0	0	0	0	0	0
1861	28.1	27.62	29.97	28.58	2	58	0	0	0	0	0	0	0	0	0	0	1	0	159.9	66	1.71	25.81	140	93	3100	85	2680	100	86	0	0	0	0	0	0	0	0
1862	24.29	31.73	26.05	32.81	2	59	0	0	0	0	0	0	1	0	0	0	1	0	170.2	61.7	1.71	21.3	120	78	3590	85	2940	98	82	0	0	0	0	0	0	0	0
1863	29.79	40.49	31.71	41.83	2	72	0	0	0	0	0	0	0	0	0	0	3	0	170.3	61.3	1.7	21.14	136	97	2810	72	1560	60	56	1	0	0	1	0	0	0	0	51	35	62	56.2	22
1864	29.33	30.99	31.24	32.05	2	61	0	1	0	0	0	0	0	0	0	0	2	0	166.9	63.3	1.71	22.72	119	81	3080	80	2530	91	82	0	0	0	0	0	0	0	0
1865	26.9	38.62	25.29	37.08	2	75	0	0	1	0	0	0	0	0	0	0	2	0	165.8	61	1.68	22.19	109	69	3450	98	3040	131	88	1	0	0	1	0	0	0	0
1866	29.97	40.16	29.07	38.15	1	68	0	0	0	0	0	0	0	0	0	0	1	0	144.9	42.6	1.31	20.29	155	90	1690	82	1090	75	64	0	0	0	0	0	0	0	0	46	26	76	26.1	30
1867	23.36	28.27	25.09	29.25	2	44	0	0	0	0	0	0	0	0	0	0	3	0	175.2	68.2	1.82	22.22	111	64	4910	101	4080	111	83	0	0	0	0	0	0	0	0
1868	26.76	36.17	28.59	37.39	2	79	0	0	0	0	0	0	0	0	0	0	3	0	168.9	67.8	1.78	23.77	122	79	2580	73	1900	83	73	0	0	0	0	0	0	0	0
1869	24.63	23.66	26.4	24.5	2	43	0	0	0	0	0	0	0	0	0	0	3	0	178.7	78.6	1.98	24.61	99	59	4310	86	3630	96	84	0	0	0	0	0	0	0	0
1870	29.35	32.71	30.33	33.93	2	63	1	0	0	0	0	0	0	0	0	0	2	0	167	65.2	1.74	23.38	125	82	3840	97	3240	116	84	0	0	0	0	0	0	0	0
1871	26.64	28.46	25.84	27.04	1	59	0	0	0	0	0	0	0	0	1	0	1	0	157.5	48.6	1.46	19.59	116	77	2580	90	2150	102	83	0	0	0	0	0	0	0	0
1872	28.03	29.26	28.92	30.24	2	46	1	0	0	0	0	0	0	0	0	0	2	0	171.2	74.9	1.89	25.55	115	83	3680	81	3090	90	84	0	0	0	0	0	0	0	0
1873	23.13	25.23	24.85	26.12	2	49	0	0	0	0	0	0	0	0	0	0	3	0	163	61.6	1.67	23.18	120	82	3710	93	3040	99	82	0	0	0	0	0	0	0	0
1874	27.33	24.74	26.3	24.71	1	47	0	0	0	0	0	0	0	0	0	0	1	0	159.9	64.1	1.69	25.07	126	66	3030	93	2700	108	89	0	0	0	0	0	0	0	0
1875	24.99	29.01	26.77	30.01	2	57	0	0	0	0	0	0	0	0	0	0	3	0	165.4	63.8	1.71	23.32	113	76	3420	87	3020	104	88	0	0	0	0	0	0	0	0
1876	25.88	26.12	27.69	27.03	2	50	0	0	0	0	0	0	0	0	0	0	2	0	176.7	81.7	2	26.17	121	76	4030	85	3460	99	86	0	0	0	0	0	0	0	0
1877	29.94	34.71	30.97	36.07	2	62	1	0	0	0	0	0	0	0	0	0	2	0	169	70.3	1.82	24.61	119	89	3150	76	2590	89	82	0	0	0	0	0	0	0	0
1878	30.63	30.92	32.58	31.98	2	36	0	0	0	0	0	0	0	0	0	0	3	0	184.3	94.4	2.2	27.79	122	74	5140	93	4550	108	89	0	0	0	0	0	0	0	0
1879	31.04	35.59	33.6	37.73	1	61	1	1	0	0	0	0	0	0	0	0	1	0	157.1	58.7	1.6	23.78	151	79	2500	89	2200	107	88	0	0	0	0	0	0	0	0
1880	29.95	36.69	30.98	38.19	2	67	1	0	0	0	0	0	0	0	0	0	1	0	167.5	61.8	1.7	22.03	131	84	2970	77	2480	93	83	0	0	0	0	0	0	0	0
1881	23.79	27.38	23.08	26.01	1	51	1	0	0	0	0	0	0	0	0	0	1	0	147.8	49.9	1.43	22.84	108	54	2520	97	2230	114	89	0	0	0	0	0	0	0	0
1882	30.18	33.32	32.12	34.45	2	56	0	0	0	0	0	0	0	0	0	0	3	0	169.8	58.5	1.66	20.29	131	82	4340	101	3520	113	81	0	0	0	0	0	0	0	0
1883	31.04	32.25	29.86	31.05	1	61	0	0	0	0	0	0	0	0	0	0	1	0	152.1	61.4	1.61	26.54	134	85	2940	114	2540	135	86	0	0	0	0	0	0	0	0
1884	28.14	30.18	30.01	31.22	2	54	0	0	0	0	0	0	0	0	0	1	2	0	177.5	61.9	1.75	19.65	122	88	4580	96	4010	116	87	1	1	0	0	0	0	0	0	51	34	65	21.8	21
1885	24.94	26.84	26.72	27.78	2	40	0	0	0	0	0	0	0	0	0	0	3	0	180.4	74.3	1.93	22.83	126	88	4210	80	3750	94	89	0	0	0	0	0	0	0	0
1886	25.45	27.81	27.24	28.77	2	38	0	0	0	0	0	0	0	0	0	0	3	0	165	64.8	1.72	23.8	108	72	3800	86	3270	93	86	0	0	0	0	0	0	0	0
1887	27.78	29.87	30.08	31.66	1	70	1	1	0	0	1	0	0	0	0	0	1	0	150.1	66	1.66	29.29	160	72	2110	93	1700	108	80	0	0	0	0	0	0	0	0
1888	32.52	32.08	34.53	33.17	2	55	0	0	0	0	0	0	0	0	0	0		0	183.4	80.2	2.02	23.84	116	78	4630	92	3880	108	84	0	0	0	0	0	0	0	0
1889	30.2	35.02	31.24	36.4	2	68	1	1	0	0	0	1	0	0	0	0	3	0	165.5	76.7	1.88	28	119	73	2390	65	1790	70	75	1	0	1	0	0	0	0	0	52	37	59	31.6	15
1890	24.91	28.75	26.69	29.74	2	51	0	0	0	0	0	0	0	0	0	0	3	0	170.5	73.5	1.87	25.28	107	67	3600	82	2880	88	80	0	0	0	0	0	0	0	0
1891	25.04	26.23	26.82	27.15	2	55	0	0	0	0	0	0	0	0	0	0	3	0	171.2	66	1.77	22.52	115	79	4270	99	3730	118	87	0	0	0	0	0	0	0	0
1892	25.29	30.42	26.81	31.64	1	56	0	0	0	0	0	0	0	0	1	0	1	0	154.5	54.3	1.53	22.75	122	66	2930	104	2540	121	86	0	0	0	0	0	0	0	0
1893	35.22	37.66	38.12	39.92	1	59	1	1	0	0	0	0	0	0	0	0	1	0	160.3	58	1.61	22.57	144	81	2650	89	2300	105	87	0	0	0	0	0	0	0	0
1894	28.8	25.09	30.69	25.97	2	41	0	0	0	0	0	0	0	0	0	0	1	0	174.6	73.4	1.89	24.08	123	77	3220	65	2880	76	90	0	0	0	0	0	0	0	0	49	32	67	17.6
1895	21.53	25.91	20.73	25.83	1	56	0	0	0	0	0	0	0	0	0	0	1	0	151.1	65.7	1.66	28.78	123	75	2310	89	1920	100	83	0	0	0	0	0	0	0	0
1896	24.43	31.2	26.19	32.27	2	48	0	0	0	0	0	0	0	0	0	0	1	0	171.8	76.7	1.91	25.99	131	98	3870	86	3430	102	89	0	0	0	0	0	0	0	0
1897	24.68	25.32	26.55	26.21	1	46	0	0	0	0	0	0	0	0	0	0	1	0	150.8	55.7	1.53	24.49	99	65	3090	109	2780	128	90	0	0	0	0	0	0	0	0
1898	24.12	31.54	23.22	30.37	1	73	0	0	1	0	0	0	0	0	0	0	1	0	159.7	61.4	1.65	24.07	124	68	2200	83	1650	89	78	0	0	0	0	0	0	0	0	43	28	67	23.8	25
1899	29.93	30.64	29.03	29.11	1	61	0	0	0	0	0	0	0	1	0	0	1	0	151.3	44.2	1.36	19.31	110	73	2660	108	2310	129	87	0	0	0	0	0	0	0	0
1900	26.86	25.85	28.7	26.76	2	35	0	0	0	0	0	0	0	0	0	0	1	0	177.2	66.9	1.81	21.31	126	71	4890	93	4120	101	84	0	0	0	0	0	0	0	0
1901	24.55	27.02	23.81	25.67	1	39	0	0	0	0	0	0	0	0	0	0	1	0	157.2	49.2	1.47	19.91	111	82	2850	85	2720	104	96	0	0	0	0	0	0	0	0
1902	32.77	32.13	35.47	34.06	1	51	1	1	1	0	0	0	0	0	0	0	1	0	156.6	66	1.69	26.91	109	68	2720	93	2500	113	92	0	0	0	0	0	0	0	0
1903	28.32	30.84	27.47	29.3	1	65	0	0	0	0	0	0	0	1	1	0	1	0	153.3	50.1	1.46	21.32	120	70	1820	73	1430	80	78	1	1	0	1	0	0	0	0
1904	29.33	32.28	31.24	33.38	2	51	0	0	0	0	1	0	0	0	0	0	2	0	171	67.1	1.79	22.95	130	88	3990	91	3390	104	85	0	0	0	0	0	0	0	0
1905	27.63	29.45	28.49	30.44	2	48	1	0	0	0	0	0	0	0	0	0	2	0	170.6	76.6	1.91	26.32	115	79	3380	76	3010	86	89	0	0	0	0	0	0	0	0
1906	27.91	31.67	27.07	30.09	1	54	0	0	0	0	0	0	0	0	0	0	1	0	157.3	49.5	1.47	20.01	129	77	3090	104	2330	104	75	0	0	0	0	0	0	0	0
1907	32.45	36.09	33.65	37.55	2	54	1	0	0	0	0	0	0	0	0	0	2	0	169.1	75.2	1.88	26.3	113	74	3560	82	3030	95	85	0	0	0	0	0	0	0	0
1908	28.35	32.19	27.5	30.58	1	65	1	0	0	0	0	0	0	0	0	0	1	0	151.8	48.9	1.44	21.22	139	78	2020	85	1880	111	93	0	0	0	0	0	0	0	0
1909	33.49	33.26	35.62	34.39	1	69	0	0	0	0	0	0	0	0	0	0	1	0	151.2	57.5	1.55	25.15	104	58	1860	82	1630	102	88	0	0	0	0	0	0	0	0
1910	30.52	32.39	32.47	33.49	2	43	0	0	0	0	0	0	0	0	0	0	3	0	172.8	62.4	1.73	20.9	110	72	4170	88	3640	101	87	0	0	0	0	0	0	0	0
1911	29.39	38.44	30.38	40.06	2	67	1	0	0	0	0	0	0	0	0	0	2	0	163	78.8	1.89	29.66	137	84	2790	78	2450	99	88	0	0	0	0	0	0	0	0
1912	24.8	28.34	24.06	26.92	1	33	0	0	0	0	0	0	0	0	0	0	1	0	155.6	51.6	1.49	21.31	106	64	3300	98	2950	110	89	0	0	0	0	0	0	0	0
1913	25.76	27.59	24.99	26.21	1	49	0	0	0	0	0	0	0	0	0	0	1	0	159	52.1	1.52	20.61	112	64	2470	77	2170	89	88	0	0	0	0	0	0	0	0
1914	34.24	34.85	36.3	36.03	2	57	0	0	0	0	0	0	0	0	0	0	2	0	167.8	78.3	1.91	27.81	120	93	3690	90	3300	110	89	0	0	0	0	0	0	0	0
1915	26.04	37.4	27.85	38.65	2	59	0	0	0	0	0	0	0	0	0	0	1	0	164.8	65.8	1.74	24.23	109	75	3860	99	3430	121	89	0	0	0	0	0	0	0	0
1916	29.46	35.18	31.37	36.37	2	49	0	0	0	0	0	0	0	0	0	0	3	0	173	72.6	1.87	24.26	119	68	3720	81	2900	85	78	0	0	0	0	0	0	0	0
1917	28.49	28.26	30.37	29.24	2	54	0	0	0	0	0	0	0	0	0	0	3	0	172.5	65.8	1.78	22.11	106	73	3300	74	2750	84	83	0	0	0	0	0	0	0	0
1918	30.27	29.32	29.36	27.85	1	54	0	0	0	0	0	0	0	0	0	0	1	0	153.9	47.1	1.42	19.89	89	65	2670	97	2320	113	87	0	0	0	0	0	0	0	0
1919	31.37	30.6	30.18	30.34	1	57	0	0	0	0	0	0	0	0	0	0	1	0	159.8	64.6	1.69	25.3	108	74	2480	82	1920	85	77	0	0	0	0	0	0	0	0
1920	24.55	20.17	23.81	19.16	1	33	0	0	0	0	0	0	0	0	0	0	1	0	163.8	48.5	1.49	18.08	107	56	2910	78	2500	85	86	0	0	0	0	0	0	0	0
1921	28.18	37.51	27.11	36.97	1	56	0	0	0	0	0	0	0	0	0	0	1	0	164.5	63.2	1.7	23.36	137	91	2600	79	2270	92	87	0	0	0	0	0	0	0	0
1922	23.62	21.93	22.91	20.83	1	42	0	0	0	0	0	0	0	1	0	0	1	0	154.6	49	1.45	20.5	92	56	2990	95	2510	103	84	0	0	0	0	0	0	0	0
1923	29.19	30.79	31.1	31.84	2	52	0	0	0	0	0	0	0	0	0	0	3	0	169.7	78.4	1.92	27.22								0	0	0	0	0	0	0	0
1924	25.28	25.98	27.07	26.89	2	36	0	0	0	0	0	0	0	0	0	0	3	0	172.6	60.1	1.7	20.17	111	64	4350	88	3700	96	85	0	0	0	0	0	0	0	0
1925	28.82	29.57	30.71	30.59	2	54	0	0	0	0	0	0	0	0	0	0	2	0	171.1	66.2	1.77	22.61	121	75	4280	99	3750	118	88	0	0	0	0	0	0	0	0
1926	30.48	36.4	31.54	37.88	2	56	1	0	0	0	0	0	0	0	0	0	3	1	171.5	92.9	2.1	31.59	122	96	3640	85	3170	102	87	0	0	0	0	0	0	0	0	48	28	75	36.5	25
1927	27.9	28.98	29.77	29.98	2	55	0	0	0	0	0	0	0	0	0	0	3	0	180.5	80.9	2.01	24.83	114	73	4110	103	3150	105	77	0	0	0	0	0	0	0	0
1928	26.79	35.49	28.62	36.68	2	59	0	0	0	0	0	0	0	0	0	0	2	0	166.1	73.1	1.84	26.5	128	92	3300	85	2970	105	90	0	0	0	0	0	0	0	0
1929	28.68	34.02	27.59	33.62	1	72	1	0	0	0	0	0	0	0	0	0	1	0	153.6	64.4	1.66	27.3	142	79	2070	89	1670	104	81	0	0	0	0	0	0	0	0
1930	32.29	34.21	31.06	33.8	1	56	1	0	0	0	0	0	0	0	0	0	1	1	155.4	75.5	1.81	31.26	137	89	2670	95	2540	121	95	0	0	0	0	0	0	0	0
1931	29.2	31.65	31.21	32.73	1	56	0	0	0	0	0	0	0	0	0	0	1	0	158	59.5	1.62	23.83	119	72	2290	78	1750	80	76	1	1	0	1	0	0	0	0
1932	21.93	24.37	21.27	23.15	1	51	0	0	0	0	0	0	0	0	0	0	1	0	155.1	46.6	1.42	19.37	106	72	2650	90	2290	103	87	0	0	0	0	0	0	0	0	40	28	61	16	20
1933	27.4	36.29	26.36	34.93	1	61	1	0	0	0	0	0	0	0	0	1	1	0	159.1	60.9	1.64	24.06	146	87	2560	87	2020	94	79	0	0	0	0	0	0	0	0
1934	31.57	32.18	33.55	33.28	2	55	0	0	0	0	0	0	0	0	0	0	2	0	166.9	82.3	1.95	29.55	107	76	3230	81	2740	93	85	0	0	0	0	0	0	0	0
1935	27.23	32.56	28.86	33.86	1	66	0	0	0	0	0	0	0	0	0	0	1	0	153.1	54.1	1.52	23.08	112	69	2060	84	1730	99	84	0	0	0	0	0	0	0	0
1936	22.59	32.58	24.3	33.69	2	63	0	0	0	0	0	0	0	0	0	0	2	0	168.4	71	1.82	25.04	103	68	3810	96	3130	112	82	0	0	0	0	0	0	0	0	46	27	75	24
1937	31.14	38.13	32.25	39.73	2	53	1	1	0	0	0	0	0	0	0	0	3	1	175.1	97.4	2.18	31.77	122	74	3850	83	3160	93	82	0	0	0	0	0	0	0	0	54	32	74	29	21
1939	28.5	30.9	30.86	32.75	1	52	1	1	1	0	0	0	0	0	0	0	1	0	148.2	61.2	1.59	27.86	146	78	2410	94	1890	98	79	0	0	0	0	0	0	0	0
1940	26.44	27.43	28.36	28.38	1	45	0	0	0	0	0	0	0	0	0	0	1	0	152.6	59.6	1.59	25.59	114	55	2510	84	2200	97	88	0	0	0	0	0	0	0	0
1941	28.62	30.46	30.51	31.5	2	52	0	0	0	0	0	0	0	0	0	0	3	0	174.1	73.4	1.88	24.22	148	95	3760	91	3190	93	85	0	0	0	0	0	0	0	0
1942	29.27	35.22	30.25	36.62	2	65	1	0	0	0	0	0	0	0	0	0	1	0	155.2	61.1	1.62	25.37	135	78	2650	84	2350	104	89	0	0	0	0	0	0	0	0
1943	29.46	34.05	31.37	35.2	2	46	0	0	0	0	0	0	0	0	0	0	3	0	165.5	66.1	1.74	24.13	109	65	3500	83	2960	91	85	0	0	0	0	0	0	0	0
1944	29.25	31.78	31.16	32.86	2	53	0	0	0	0	0	0	0	0	0	0	3	0	171	67	1.78	22.91	117	84	4260	98	3510	109	82	0	0	0	0	0	0	0	0
1945	24.37	25.05	26.13	25.93	2	56	0	0	0	0	0	0	0	0	0	0	3	0	169.7	57.8	1.65	20.07	98	76	4290	100	3340	107	78	0	0	0	0	0	0	0	0
1946	27.78	30.85	29.64	31.91	2	52	0	0	0	0	0	0	0	0	0	0	2	0	175.2	78.3	1.95	25.51	130	84	3640	78	3030	88	83	0	0	0	0	0	0	0	0
1947	29.43	32.49	31.34	33.59	2	55	0	0	0	0	0	0	0	0	0	0	3	0	174.3	73.9	1.89	24.32	120	72	3650	79	2900	87	79	0	0	0	0	0	0	0	0	48	28	75	25	21
1948	26.66	27.42	25.65	26.41	1	52	0	0	0	0	0	0	0	0	0	0	1	0	159.8	60.2	1.63	23.57	108	70	2710	86	2290	97	85	0	0	0	0	0	0	0	0
1949	24.62	26.59	23.88	25.26	1	53	0	0	1	0	0	0	0	0	0	0	2	0	157.7	46.5	1.43	18.7	131	83	3190	106	2760	122	86	0	0	0	0	0	0	0	0
1950	25.9	31.52	26.64	32.66	2	49	1	0	0	0	0	0	0	0	0	0	2	0	168.5	65.4	1.75	23.03	123	84	4090	95	3330	103	81	0	0	0	0	0	0	0	0
1951	25.09	23.33	26.6	24.26	1	47	0	0	0	0	0	0	0	0	0	0	3	0	161.7	54.1	1.56	20.69	105	68	2710	83	2250	90	83	0	0	0	0	0	0	0	0
1952	24.16	28.72	23.44	27.28	1	52	0	0	0	0	0	0	0	0	0	0	1	0	150	49.1	1.43	21.82	111	58	2370	88	2050	101	86	0	0	0	0	0	0	0	0
1953	31.4	29.91	30.2	29.67	1	58	0	0	0	0	0	0	0	0	0	0	1	0	155	68.9	1.72	28.68	90	60	2420	87	2150	105	89	0	0	0	0	0	0	0	0
1954	22.41	23.02	21.74	21.87	1	48	0	0	0	0	0	0	0	0	0	0	1	0	151.6	49.8	1.45	21.67	114	83	2790	100	2480	117	89	0	0	0	0	0	0	0	0
1955	25.34	27.28	26.04	28.12	2	44	1	0	1	0	0	0	0	0	0	0	1	0	168.9	82.5	1.97	28.92	118	87	4020	91	3290	97	82	0	0	0	0	0	0	0	0
1956	29.93	30.61	30.96	31.68	2	63	1	0	0	0	0	0	0	0	0	0	1	0	169.2	66.4	1.77	23.19	130	95	3370	82	3030	105	90	0	0	0	0	0	0	0	0
1957	26.82	30	28.65	31.03	2	54	0	1	0	0	0	0	0	0	0	0	2	0	172	73.2	1.87	24.74	110	78	4110	92	3350	103	82	0	0	0	0	0	0	0	0
1958	26.88	26.6	28.72	27.53	2	51	0	0	0	0	0	0	0	0	1	0	3	0	167	64.2	1.73	23.02	116	85	3710	87	3860	96	82	0	0	0	0	0	0	0	0	47	32	63	17.4	15
1959	30.67	35.04	32.62	36.22	2	69	0	0	0	0	0	0	0	0	0	0	1	0	163.4	68.1	1.76	25.51	134	81	2750	78	2400	99	87	0	0	0	0	0	0	0	0
1960	27.89	33.15	26.83	32.78	1	50	0	0	0	0	0	0	0	0	0	0	1	0	159.4	62.8	1.67	24.72	108	71	3070	96	2770	114	90	0	0	0	0	0	0	0	0
1961	31.75	31.94	30.54	30.75	1	59	0	0	0	0	0	0	0	0	0	0	1	0	154.9	61.4	1.63	25.59	130	87	2690	81	2300	93	85	0	0	0	0	0	0	0	0
1962	33.61	24.81	35.75	25.68	1	39	0	0	0	0	0	0	0	0	0	0	1	0	166.6	58.3	1.64	21	102	70	2880	78	2280	79	79	0	0	0	0	0	0	0	0
1963	27.15	29.39	28.99	30.4	2	51	0	0	0	0	0	0	0	1	0	0	1	0	173.7	68.4	1.82	22.67	111	70	3740	82	3260	97	87	0	0	0	0	0	0	0	0
1964	30.12	29.89	32.05	30.92	2	65	0	0	0	0	0	0	0	0	0	0	3	0	161.2	67.1	1.73	25.82	124	75	3080	89	2770	113	90	0	0	0	0	0	0	0	0
1965	28.08	29.02	29.95	30.02	2	39	0	0	0	0	0	0	0	0	0	0	1	1	173.3	108.2	2.28	36.03	148	104	4090	84	3770	100	92	0	0	0	0	0	0	0	0
1966	28.05	28.08	29.92	29.05	2	42	0	0	0	0	0	0	0	0	0	0	3	0	175	85.1	2.03	27.79	136	92	4720	96	4420	118	94	0	0	0	0	0	0	0	0
1967	27.38	32.03	28.23	33.2	2	39	1	0	0	0	0	0	0	0	0	0	2	0	169.8	80.3	1.95	27.85	128	97						0	0	0	0	0	0	0	0	53	33	71	30.7	24
1968	30	28.55	32.48	30.26	1	57	0	1	0	0	0	0	0	0	0	0	1	0	150.9	43.2	1.35	18.97	99	64	2310	98	1480	78	64	0	0	0	0	0	0	0	0
1969	22.81	22.9	22.13	21.76	1	46	0	0	0	0	0	0	0	0	0	0	1	0	155.5	51.3	1.49	21.22	119	74	2580	84	2170	93	84	0	0	0	0	0	0	0	0
1970	24.64	25.19	23.9	23.93	1	48	0	0	0	0	0	0	0	0	0	0	1	0	156.7	51.3	1.49	20.89	106	50	2750	91	2330	101	85	0	0	0	0	0	0	0	0
1971	30.15	30.4	32.08	31.44	2	51	0	1	0	0	0	0	0	0	0	0	3	0	160	61.3	1.65	23.95	112	75	3530	93	3010	104	85	0	0	0	0	0	0	0	0
1972	30.48	28.79	34.38	30.35	1	71	1	0	0	0	0	0	0	0	0	0	1	0	150.8	55.2	1.52	24.27	155	74	1840	83	1650	107	90	1	0	0	0	0	1	0	0	50	31	71	35.6	26
1973	22.62	33.44	24.33	34.57	2	56	0	0	0	0	0	0	0	0	0	0	2	0	166.6	63.6	1.72	22.91	141	101	2960	74	2520	86	85	0	0	0	0	0	0	0	0
1974	25.6	30.91	24.83	29.36	1	55	0	0	0	0	0	0	0	0	0	0	1	0	148.5	50.8	1.45	23.04	112	74	2630	105	2210	119	84	0	0	0	0	0	0	0	0
1975	27.57	36.95	29.43	38.19	2	70	0	0	0	0	0	0	0	0	0	0		0	173.2	86.5	2.04	28.84	149	93	2760	68	2390	87	86	1	0	0	0	0	0	0	0
1976	26.79	26.42	25.78	26.32	1	39	0	0	0	0	0	0	0	0	0	0	1	0	164.1	64.8	1.72	24.06	121	84	3270	89	2710	94	83	0	0	0	0	0	0	0	0
1977	32.05	31.2	34.14	32.27	1	51	1	0	1	0	0	0	0	0	0	0	1	0	162.2	57.8	1.61	21.97	117	83	3570	109	2950	119	83	0	0	0	0	0	0	0	0
1978	27.08	37.49	26.06	36.08	1	67	0	0	0	0	0	0	0	0	0	0	1	0	146.7	61	1.58	28.34	139	91	1870	89	1570	107	84	0	0	0	0	0	0	0	0
1979	25.76	30.45	27.56	31.49	2	50	0	0	0	0	0	0	0	0	0	0	2	0	170	75.4	1.89	26.09	122	86	4320	98	3400	103	79	0	0	0	0	0	0	0	0
1980	26.41	31.21	28.33	32.28	1	61	0	0	0	0	0	0	0	0	0	0	1	0	159	57.8	1.6	22.86	154	101	2590	89	1980	92	76	0	0	0	0	0	0	0	0	47	28	74	36.7	51
1981	23.52	26.43	25.26	27.35	2	47	0	0	0	0	0	0	0	0	0	1	3	0	168.5	66.5	1.76	23.42	112	65	3730	86	2930	89	79	0	0	0	0	0	0	0	0
1982	29.1	31.26	31	32.33	2	52	0	0	0	0	0	0	0	0	0	0	1	0	177.5	78.9	1.97	25.04	130	86	3650	76	3230	92	88	0	0	0	0	0	0	0	0	52	34	67	16.9	16
1983	28.03	28.68	26.97	28.49	1	61	0	0	0	0	0	0	0	0	0	0	1	0	155.2	71.7	1.76	29.77	123	77	2580	95	2310	117	90	0	0	0	0	0	0	0	0
1984	33.62	35.8	34.9	37.24	2	88	1	0	0	0	0	0	0	0	0	0	2	0	170.4	70.1	1.82	24.14	117	70	2560	74	1870	89	73	1	0	1	0	0	0	0	0	51	34	65	25	28
1985	25.85	30.74	27.66	31.79	2	53	0	0	0	0	0	0	0	0	0	1	2	0	181.4	78.4	1.99	23.83	115	77	4930	100	4270	119	87	0	0	0	0	0	0	0	0
1986	32.17	34.1	34.17	35.25	2	58	0	0	0	0	0	0	0	0	0	0	2	0	171.2	87.7	2.04	29.92	140	108	3500	83	2920	96	84	0	0	0	0	0	0	0	0
1987	24.26	31.4	23.53	29.83	1	62	0	0	0	0	0	0	0	0	0	0	1	0	163.3	46.9	1.46	17.59	96	60	2690	89	2490	112	92	0	0	0	0	0	0	0	0
1988	27.89	35.67	30.2	37.81	1	58	1	1	0	0	0	0	0	0	0	0	1	0	168.6	81	1.95	28.5	148	91	2790	83	2250	90	81	0	0	0	0	0	0	0	0
1989	27.05	28.3	28.89	29.28	2	56	0	0	0	0	0	0	0	0	0	0	2	0	173.9	83.4	2.01	27.58	100	62	3110	70	2770	87	89	0	0	0	0	0	0	0	0
1990	25.42	29.63	26.13	30.63	2	55	1	0	0	0	0	0	0	0	0	0	3	0	162.6	63.8	1.7	24.13	126	75	3400	88	3120	109	92	0	0	0	0	0	0	0	0
1991	22.46	25.14	21.79	23.88	1	42	0	0	0	0	0	0	0	0	0	0	1	0	163.6	50.4	1.51	18.83	100	71	3880	111	3250	120	84	0	0	0	0	0	0	0	0
1992	26.13	31.59	28.3	33.49	1	50	0	1	0	0	0	0	0	1	1	0	1	0	159.8	52.1	1.52	20.4	141	86	3390	106	3180	131	94	0	0	0	0	0	0	0	0
1993	23.56	27.24	26.07	28.49	1	59	0	0	0	0	0	0	0	0	0	0	1	0	154.9	55.4	1.54	23.09	100	72	2550	93	1910	94	75	1	0	0	0	0	0	0	1
1994	26.58	31.09	28.41	32.15	2	30	0	0	0	0	0	0	0	0	0	0	1	0	171.2	61.2	1.71	20.88	126	92	4800	98	4020	102	84	0	0	0	0	0	0	0	0
1995	25.41	25.97	27.2	26.88	2	51	0	0	0	0	0	0	0	0	0	1	2	0	169.5	71.5	1.83	24.89	111	75	3520	80	2860	87	81	1	0	1	0	0	0	0	0
1996	26.19	32.95	25.2	31.72	1	72	0	0	0	0	0	0	0	0	0	0	1	0	150.7	60.2	1.59	26.51	146	79	3420	110	1960	129	81	0	0	0	0	0	0	0	0
1997	21.24	34.53	21.66	35.88	2	62	1	0	0	0	0	0	0	0	0	0	2	0	170.3	63.9	1.74	22.03	141	92	3510	85	2660	91	76	1	1	1	0	0	0	0	0
1998	29.6	29.45	30.6	30.44	2	69	1	0	0	0	0	0	0	0	0	0	1	0	166	64.8	1.73	23.52	135	84	3540	97	2940	117	83	0	0	0	0	0	0	0	0	51	30	75	33.8	39
1999	26.69	28.1	27.49	29	2	49	1	1	0	0	0	0	0	0	0	1	2	0	173.3	74.4	1.89	24.77	155	90	3890	85	3050	89	78	0	0	0	0	0	0	0	0
2000	27.44	30.22	29.29	31.26	2	42	0	0	0	0	0	0	0	0	0	0	2	0	173.8	63.8	1.76	21.12	130	93	4030	84	3420	94	85	0	0	0	0	0	0	0	0	49	35	58	24.7	21
2001	26.71	27.47	25.7	26.46	1	49	0	0	0	0	0	0	0	0	0	0	1	0	156	61.5	1.63	25.27	116	74	2980	100	2650	117	89	0	0	0	0	0	0	0	0
[truncated: 548 more rows]

## Sheet: coding
No	number
PA1(mm)	pulmonary artery diameter(first, mm)
Ao1(mm)	Aortic diameter (first, mm)
PA2(mm)	pulmonary artery diameter(second, mm)
Ao2(mm)	Aortic diameter (second, mm)
gender	1=female, 2=male	1=female, 2=male
age	year
HTN	hypertension	0=no, 1=Yes
DM	diabetes mellitus	0=no, 1=Yes
Dyslipidemia	dyslipidemia	0=no, 1=Yes
Asthma	asthma	0=no, 1=Yes
IHD	ischemic heart dz	0=no, 1=Yes
CVA	cerebrovascular accident	0=no, 1=Yes
TBc	tuberculosis	0=no, 1=Yes
Thyroid	thyroid dz	0=no, 1=Yes
Mailgnancy	mailgnancy	0=no, 1=Yes
Liver	liver dz	0=no, 1=Yes
smoking		1=never smoker, 2=Ex-smoker, 3=currnet
Obesity	obesity (BMI> 30 kg/m2)	0=no, 1=Yes
Height	height (cm)
Weight	weight (kg)
BSA	body surface area(m2)
BMI	body mass index (kg/m2)
SBP	systolic blood pressure (mmHg)
DBP	systolic blood pressure (mmHg)
FVC(ml)	forced vital capacity(ml)
FVC(%)	forced vital capacity(%)
FEV1(ml)	forced expiratory volume in 1 second(ml)
FEV1(%)	forced expiratory volume in 1 second(%)
FEV1/FVC
Abnormal_CT_finding		0=no, 1=Yes
CT_bronchiectasis		0=no, 1=Yes
CT_emphysema		0=no, 1=Yes
CT_fibrosis		0=no, 1=Yes
CT_ILD		0=no, 1=Yes
CT_bronchial thinkening		0=no, 1=Yes
CT_atelectasis		0=no, 1=Yes
CT_mass		0=no, 1=Yes
LVEDD	left ventricular end diastolic diameter (mm)
LVESD	left ventricular end systolic diameter (mm)
LVEF	left ventricular ejection fraction (%)
LAVI	left atrial volume index
RVSP	right ventricular systolic pressure (mmHg)
